# Supplementary material for: Transferability and Fine-Mapping of Genome-Wide Associated Loci for Adult Height across Human Populations
Source: PLoS One. 2009 Dec 22;4(12):e8398. doi: 10.1371/journal.pone.0008398 (PMC2792725; doi:10.1371/journal.pone.0008398)
Supplement: Table S1 — Complete results for all 152 stature loci. (0.28 MB XLS) [file pone.0008398.s002.xls]

## Sheet: Height Supplement
					Allele		Reference allele frequency							HUFS
Locus	Ancestry	rsID	Chromosome	Position	Reference	Other	ASW	CEU	CHB	YRI	Reference p-value	Reference set SNPs	HUFS set SNPs	Reference allele frequency	p-value	Directionally consistent	Reference
1	European	rs6686842	1	41303458	T	C	0.217	0.381	0.429	0.04	1.7e-08	201	146	0.1597	0.7557	FALSE	[20]
		rs17358122	1	41463910	C	T	0.943	0.814	0.929	1				0.91537	0.05275	FALSE
2	Korean	rs3013749	1	53845347	A	T	0.34	0.199	0.524	0.35	5e-05	222	166	0.3339	0.4261	TRUE	[25]
		rs2950249	1	53814924	T	G	0.943	0.982	0.554	0.912				0.93345	0.03637	FALSE
		rs11206187	1	53900557	G	A	0.811	0.819	0.536	0.898				0.92734	0.03157	FALSE
3	Korean	rs17038182	1	118669928	G	C	0.764	0.716	0.683	0.772	4.7e-07	109	85	0.763	0.5544	FALSE	[25]
		rs2474945	1	118686437	A	C	0.83	0.805	0.899	0.893				0.8457	0.03165	TRUE
	European	rs12735613	1	118685496	G	A	0.764	0.735	0.786	0.854	4.4e-11	107	80	0.8222	0.2516	FALSE	[20]
		rs12123373	1	118652913	G	A	0.991	0.783	0.988	1				0.95486	0.03887	FALSE
		rs2474945	1	118686437	A	C	0.83	0.805	0.899	0.893				0.8457	0.03165	TRUE
4	European	rs11205277	1	148159496	A	G	0.915	0.571	0.631	0.96	1.4e-10	14	8				[21]
		rs16836630	1	148165575	G	C	0.83	0.903	0.994	0.805				0.8393	0.02515	FALSE
5	European	rs678962	1	170456512	T	G	0.654	0.885	0.625	0.646	3.2e-08	143	107	0.7247	0.1718	FALSE	[21]
		rs10489289	1	170490712	T	C	0.679	0.889	0.673	0.735				0.7872	0.03136	FALSE
6	European	rs2274432	1	182287568	G	A	0.794	0.621	0.542	0.876	7.8e-09	89	60				[21]
		rs16822379	1	182294299	T	C	0.736	0.863	0.988	0.699				0.7209	0.04605	TRUE
		rs1409812	1	182298184	A	C	0.736	0.863	0.988	0.695				0.7203	0.04851	TRUE
		rs7522626	1	182322092	A	G	0.208	0.274	0.262	0.186				0.214	0.04346	TRUE
		rs1409813	1	182324982	T	C	0.208	0.235	0.262	0.159				0.1835	0.01499	TRUE
7	European	rs1390401	1	225864573	A	G	0.585	0.754	0.923	0.584	5.4e-09	251	216	0.6002	0.1092	TRUE	[20]
		rs903687	1	225702689	C	T	NA	0.925	0.833	0.867				0.8524	0.008747	TRUE
		rs10495275	1	225708742	T	C	0.745	0.857	0.827	0.827				0.8093	0.03835	TRUE
		rs2201570	1	225712663	T	C	0.821	0.867	0.827	0.832				0.8495	0.03584	TRUE
		rs1495852	1	225724004	C	T	0.679	0.482	0.339	0.633				0.6423	0.02296	FALSE
		rs2814078	1	225745087	A	G	0.698	0.496	0.327	0.65				0.6505	0.04231	FALSE
		rs2814075	1	225747406	T	C	NA	0.395	0.182	0.297				0.3892	0.03388	FALSE
		rs12033610	1	225816475	C	G	0.906	0.603	0.81	0.907				0.879	0.01746	FALSE
		rs4653856	1	225819695	T	C	NA	0.578	0.844	0.836				0.8441	0.01431	FALSE
		rs12025942	1	225825128	A	G	NA	0.558	0.833	0.825				0.8435	0.01792	FALSE
		rs10916171	1	225835861	A	G	0.906	0.598	0.81	0.907				0.8793	0.01494	FALSE
		rs3010183	1	225844645	C	T	0.349	0.581	0.524	0.388				0.3413	0.04538	TRUE
		rs3010194	1	225862544	C	A	NA	0.585	0.478	0.333				0.3806	0.03287	TRUE
		rs3010191	1	225869784	T	C	0.33	0.576	0.524	0.327				0.3351	0.0342	TRUE
		rs2935152	1	225870324	C	G	0.33	0.576	0.524	0.327				0.3366	0.04648	TRUE
		rs10799430	1	225882571	T	C	NA	0.431	0.148	0.083				0.1166	0.02651	TRUE
		rs1810680	1	225887878	T	C	0.094	0.403	0.196	0.093				0.1165	0.02714	TRUE
		rs6703846	1	225897640	A	G	0.09	0.403	0.195	0.084				0.1164	0.02344	TRUE
		rs4500311	1	225902266	A	G	NA	0.45	0.156	0.075				0.1164	0.02344	TRUE
		rs6660432	1	225920768	G	C	NA	0.45	0.159	0.075				0.1164	0.02344	TRUE
		rs7536765	1	225973185	G	A	NA	0.448	0.156	0.058				0.1044	0.03457	TRUE
		rs6693054	1	225974003	C	T	0.085	0.402	0.196	0.062				0.108	0.04589	TRUE
		rs7534403	1	225980355	A	G	NA	0.45	0.163	0.06				0.1048	0.03677	TRUE
		rs1570429	1	225984268	G	A	0.877	0.898	0.982	0.872				0.8788	0.03632	TRUE
		rs1060295	1	225986684	T	G	0.094	0.416	0.244	0.053				0.1054	0.03476	TRUE
		rs3806264	1	225991726	T	C	0.868	0.898	0.982	0.866				0.8782	0.03774	TRUE
		rs2236360	1	226001978	T	C	0.094	0.418	0.28	0.058				0.1089	0.03254	TRUE
		rs730684	1	226020578	C	T	0.094	0.429	0.244	0.053				0.1077	0.0378	TRUE
		rs10799448	1	226034730	G	A	0.481	0.455	0.643	0.491				0.4665	0.02785	TRUE
8	European	rs11205415	1	247087307	T	G	0.443	0.912	0.464	0.336	6.7e-08	60	31	0.4412	0.1374		[24]
		rs6659450	1	247135233	C	T	0.274	0.883	0.375	0.093				0.2656	0.05755
9	European	rs6733301	2	25129788	G	A	0.887	0.889	0.994	0.823	8.2e-07	205	168				[21]
		rs1077642	2	24977008	T	C	NA	0.983	1	0.95				0.94302	0.05114	TRUE
10	Korean	rs41464348	2	33380803	G	A	0.311	0.46	0.613	0.217	7.4e-06	1	1	0.2771	0.3236	FALSE	[25]
11	Chinese	rs7606245	2	41871622	C	G	0.557	0.739	0.804	0.566	9.59e-06	103	86	0.6145	0.3107		[23]
		rs7599875	2	41864664	C	A	0.16	0.58	0.173	0.097				0.1717	0.03944
		rs6713821	2	41896016	T	C	0.135	0.434	0.446	0.035				0.1394	0.002099
		rs10193285	2	41896380	A	C	0.132	0.434	0.452	0.035				0.1325	0.002505
		rs4245776	2	41896949	A	G	0.387	0.633	0.756	0.385				0.4455	0.04664
		rs11124849	2	41899919	C	G	NA	0.708	0.722	0.4				0.445	0.03038
		rs12471624	2	41900097	A	T	0.135	0.434	0.458	0.053				0.1407	0.02327
		rs4600711	2	41901908	T	C	NA	0.458	0.444	0.042				0.1311	0.002422
		rs4306755	2	41922601	G	A	0.123	0.412	0.423	0.044				0.1161	0.04652
		rs10185847	2	41923802	A	G	NA	0.424	0.42	0.042				0.1195	0.04434
		rs4618098	2	41924942	A	G	0.132	0.398	0.423	0.062				0.1433	0.03978
12	European	rs3791679	2	55950396	A	G	0.972	0.75	0.214	0.965	5.9e-11	153	134	0.92209	0.2177	TRUE	[21]
		rs11693381	2	55867774	A	G	0.821	0.907	1	0.85				0.8725	0.005706	FALSE
		rs6705051	2	55884999	G	T	0.817	0.91	1	0.854				0.8727	0.004745	FALSE
		rs7571341	2	55924566	G	A	NA	0.941	0.933	0.933				0.91958	0.01712	TRUE
	Korean	rs3791675	2	55964813	C	T	0.962	0.748	0.22	0.96	1.7e-09	268	243	0.9159	0.2265	TRUE	[25]
		rs7571341	2	55924566	G	A	NA	0.941	0.933	0.933				0.91958	0.01712	TRUE
		rs17047369	2	56051905	A	G	0.858	0.876	0.988	0.81				0.8506	0.03584	FALSE
13	European	rs1052483	2	219642592	G	T	0.783	0.89	0.86	0.778	1.2e-06	151	117	0.7892	0.9033	FALSE	[21]
		rs16859517	2	219657428	C	T	0.952	0.969	0.53	0.996				0.97811	0.04572	FALSE
	European	rs6724465	2	219652090	G	A	0.849	0.894	0.863	0.821	2.1e-08	151	117	0.86	0.6044	FALSE	[20]
		rs16859517	2	219657428	C	T	0.952	0.969	0.53	0.996				0.97811	0.04572	FALSE
14	European	rs749052	2	232504854	T	C	0.906	0.92	0.982	0.867	1.4e-06	175	120	0.8877	0.6205	TRUE	[21]
		rs3100612	2	232615536	C	A	0.717	0.425	0.851	0.907				0.8185	0.03065	FALSE
		rs3103262	2	232700762	A	G	0.717	0.407	0.833	0.898				0.8103	0.01735	FALSE
15	European	rs12106790	3	123249744	A	C	0.821	0.85	0.964	0.858	3.8e-08	13	10	0.8018	0.000318		[24]
		rs7627252	3	123222755	A	C	0.802	0.761	0.964	0.854				0.8197	0.00215
		rs2332095	3	123237022	C	A	NA	0.881	0.956	0.847				0.8096	0.0003508
		rs2715267	3	123253548	G	T	0.5	0.341	0.244	0.735				0.6109	0.004129
16	European	rs10935120	3	135715782	A	G	0.425	0.301	0.185	0.54	7.3e-08	172	130	0.485	0.19	TRUE	[20]
		rs9841212	3	135674628	C	T	0.453	0.301	0.262	0.567				0.5069	0.07306	TRUE
17	European	rs6440003	3	142576899	G	A	0.179	0.575	0.661	0.093	1.8e-24	155	119	0.1838	0.9862	TRUE	[20]
		rs9829470	3	142536380	T	G	NA	0.65	1	0.742				0.7406	0.04788	TRUE
		rs9821337	3	142578875	C	G	NA	0.608	1	0.625				0.6377	0.03975	TRUE
		rs9822195	3	142579426	C	T	0.594	0.668	1	0.65				0.6377	0.03975	TRUE
		rs13091182	3	142616650	G	A	NA	0.595	1	0.915				0.8773	0.04816	TRUE
		rs6785073	3	142622020	G	A	0.717	0.662	1	0.92				0.8764	0.04	TRUE
		rs6789653	3	142633680	G	A	NA	0.608	1	0.908				0.8744	0.03372	TRUE
	European	rs6763931	3	142585523	G	A	0.179	0.572	0.661	0.093	1.4e-27	160	124	0.186	0.9898	TRUE	[21]
		rs9829470	3	142536380	T	G	NA	0.65	1	0.742				0.7406	0.04788	TRUE
		rs9821337	3	142578875	C	G	NA	0.608	1	0.625				0.6377	0.03975	TRUE
		rs9822195	3	142579426	C	T	0.594	0.668	1	0.65				0.6377	0.03975	TRUE
		rs13091182	3	142616650	G	A	NA	0.595	1	0.915				0.8773	0.04816	TRUE
		rs6785073	3	142622020	G	A	0.717	0.662	1	0.92				0.8764	0.04	TRUE
		rs6789653	3	142633680	G	A	NA	0.608	1	0.908				0.8744	0.03372	TRUE
	European	rs724016	3	142588260	A	G	0.24	0.58	0.681	0.143	8.3e-22	160	124	0.3037	0.6508	FALSE	[18]
		rs9829470	3	142536380	T	G	NA	0.65	1	0.742				0.7406	0.04788	TRUE
		rs9821337	3	142578875	C	G	NA	0.608	1	0.625				0.6377	0.03975	TRUE
		rs9822195	3	142579426	C	T	0.594	0.668	1	0.65				0.6377	0.03975	TRUE
		rs13091182	3	142616650	G	A	NA	0.595	1	0.915				0.8773	0.04816	TRUE
		rs6785073	3	142622020	G	A	0.717	0.662	1	0.92				0.8764	0.04	TRUE
		rs6789653	3	142633680	G	A	NA	0.608	1	0.908				0.8744	0.03372	TRUE
	Korean	rs10513137	3	142626120	G	A	0.774	0.912	0.774	0.58	5.6e-12	67	58	0.6854	0.186	FALSE	[25]
		rs9856584	3	142631388	C	A	NA	NA	0.667	0.3				0.4859	0.0498	FALSE
18	Korean	rs16828478	3	159073933	C	T	NA	1	0.846	1	2.1e-05	244	181				[25]
		rs9857707	3	159076164	C	T	0.423	0.607	0.512	0.348				0.4388	0.04615	TRUE
		rs17618508	3	159087392	T	C	0.934	0.726	0.78	0.982				0.91763	0.02101	FALSE
		rs17680568	3	159096171	A	G	0.934	0.726	0.777	0.975				0.91532	0.01085	FALSE
		rs2670286	3	159120907	G	C	NA	0.819	0.482	0.796				0.7746	0.02903	FALSE
		rs2712321	3	159127038	C	T	NA	0.822	0.511	0.958				0.90999	0.03204	FALSE
		rs2673547	3	159129321	A	G	0.774	0.817	0.482	0.801				0.8004	0.03953	FALSE
19	European	rs4345115	3	169320442	T	C	0.821	0.615	0.542	0.876	6.7e-06	102	89	0.8441	0.9353	FALSE	[21]
		rs13320213	3	169362402	C	T	0.953	0.832	0.845	0.969				0.94585	0.004149	TRUE
20	European	rs2916448	4	4327819	C	T	NA	0.133	0.079	0.107	0.00055	90	63	0.16	0.8212	TRUE	[18]
		rs2272739	4	4327376	C	A	0.971	0.992	0.893	0.987				0.98618	0.002675	FALSE
21	European	rs6842303	4	17463153	T	G	0.255	0.332	0.464	0.281	4.2e-09	206	152	0.2512	0.08097	TRUE	[21]
		rs16895737	4	17398518	A	C	NA	0.892	0.919	0.856				0.8711	0.02355	TRUE
		rs12374390	4	17399409	A	C	0.858	0.916	0.881	0.841				0.8708	0.02731	TRUE
		rs2052058	4	17400552	T	G	0.858	0.92	0.881	0.841				0.8704	0.03122	TRUE
		rs7685658	4	17408423	G	A	NA	0.892	0.9	0.847				0.8711	0.02175	TRUE
		rs2286540	4	17418636	A	G	0.858	0.92	0.881	0.841				0.8697	0.02382	TRUE
		rs16895779	4	17418943	T	C	0.915	0.92	0.881	0.907				0.92667	0.01653	TRUE
		rs2286538	4	17435958	C	G	NA	0.888	0.9	0.941				0.93039	0.01531	TRUE
		rs10489040	4	17437343	C	T	NA	0.892	0.9	0.942				0.93056	0.01631	TRUE
		rs16895878	4	17456379	A	C	0.913	0.92	0.881	0.912				0.92627	0.01223	TRUE
		rs16895895	4	17463866	T	C	0.915	0.919	0.88	0.914				0.92849	0.01447	TRUE
		rs16895971	4	17494084	T	C	0.887	0.911	0.75	0.898				0.90909	0.02035	TRUE
		rs13141926	4	17500058	A	G	NA	0.881	0.889	0.942				0.92044	0.02765	TRUE
		rs13103931	4	17501498	T	G	NA	0.875	0.889	0.933				0.91618	0.01725	TRUE
		rs2707450	4	17551658	C	T	0.26	0.338	0.444	0.29				0.2633	0.04029	TRUE
	European	rs16896068	4	17553938	G	A	0.613	0.881	0.875	0.54	2.4e-13	191	145	0.568	0.1229	TRUE	[20]
		rs16895737	4	17398518	A	C	NA	0.892	0.919	0.856				0.8711	0.02355	TRUE
		rs12374390	4	17399409	A	C	0.858	0.916	0.881	0.841				0.8708	0.02731	TRUE
		rs2052058	4	17400552	T	G	0.858	0.92	0.881	0.841				0.8704	0.03122	TRUE
		rs7685658	4	17408423	G	A	NA	0.892	0.9	0.847				0.8711	0.02175	TRUE
		rs2286540	4	17418636	A	G	0.858	0.92	0.881	0.841				0.8697	0.02382	TRUE
		rs16895779	4	17418943	T	C	0.915	0.92	0.881	0.907				0.92667	0.01653	TRUE
		rs2286538	4	17435958	C	G	NA	0.888	0.9	0.941				0.93039	0.01531	TRUE
		rs10489040	4	17437343	C	T	NA	0.892	0.9	0.942				0.93056	0.01631	TRUE
		rs16895878	4	17456379	A	C	0.913	0.92	0.881	0.912				0.92627	0.01223	TRUE
		rs16895895	4	17463866	T	C	0.915	0.919	0.88	0.914				0.92849	0.01447	TRUE
		rs16895971	4	17494084	T	C	0.887	0.911	0.75	0.898				0.90909	0.02035	TRUE
		rs13141926	4	17500058	A	G	NA	0.881	0.889	0.942				0.92044	0.02765	TRUE
		rs13103931	4	17501498	T	G	NA	0.875	0.889	0.933				0.91618	0.01725	TRUE
		rs2707450	4	17551658	C	T	0.26	0.338	0.444	0.29				0.2633	0.04029	TRUE
	European	rs6830062	4	17626828	T	C	0.66	0.885	0.875	0.584	1.3e-10	167	129	0.5783	0.2015	TRUE	[21]
		rs2286538	4	17435958	C	G	NA	0.888	0.9	0.941				0.93039	0.01531	TRUE
		rs10489040	4	17437343	C	T	NA	0.892	0.9	0.942				0.93056	0.01631	TRUE
		rs16895878	4	17456379	A	C	0.913	0.92	0.881	0.912				0.92627	0.01223	TRUE
		rs16895895	4	17463866	T	C	0.915	0.919	0.88	0.914				0.92849	0.01447	TRUE
		rs16895971	4	17494084	T	C	0.887	0.911	0.75	0.898				0.90909	0.02035	TRUE
		rs13141926	4	17500058	A	G	NA	0.881	0.889	0.942				0.92044	0.02765	TRUE
		rs13103931	4	17501498	T	G	NA	0.875	0.889	0.933				0.91618	0.01725	TRUE
		rs2707450	4	17551658	C	T	0.26	0.338	0.444	0.29				0.2633	0.04029	TRUE
	Korean	rs2011603	4	17634582	G	A	0.358	0.357	0.464	0.381	5.2e-05	110	84			FALSE	[25]
		rs16895878	4	17456379	A	C	0.913	0.92	0.881	0.912				0.92627	0.01223	TRUE
		rs16895895	4	17463866	T	C	0.915	0.919	0.88	0.914				0.92849	0.01447	TRUE
		rs16895971	4	17494084	T	C	0.887	0.911	0.75	0.898				0.90909	0.02035	TRUE
		rs13141926	4	17500058	A	G	NA	0.881	0.889	0.942				0.92044	0.02765	TRUE
		rs13103931	4	17501498	T	G	NA	0.875	0.889	0.933				0.91618	0.01725	TRUE
		rs2707450	4	17551658	C	T	0.26	0.338	0.444	0.29				0.2633	0.04029	TRUE
22	European	rs710841	4	82368855	C	T	0.321	0.73	0.857	0.292	1.9e-06	167	114	0.3372	0.2809	TRUE	[21]
		rs2044211	4	82353311	T	C	0.548	0.748	0.845	0.553				0.61	0.01323	TRUE
		rs1822441	4	82353760	C	A	0.875	0.748	0.839	0.863				0.8451	0.003478	TRUE
		rs1400746	4	82372557	C	T	NA	0.791	0.818	0.983				0.97509	0.02078	TRUE
		rs1712379	4	82373038	G	A	NA	0.725	0.822	0.2				0.1768	0.04864	TRUE
		rs1662844	4	82373704	C	T	NA	0.758	0.811	0.2				0.177	0.04886	TRUE
		rs10516652	4	82385928	G	T	0.84	0.947	0.702	0.925				0.899	0.03185	FALSE
	European	rs1662845	4	82373306	A	T	NA	0.65	0.522	0	0.00091	167	114				[18]
		rs2044211	4	82353311	T	C	0.548	0.748	0.845	0.553				0.61	0.01323	TRUE
		rs1822441	4	82353760	C	A	0.875	0.748	0.839	0.863				0.8451	0.003478	TRUE
		rs1400746	4	82372557	C	T	NA	0.791	0.818	0.983				0.97509	0.02078	TRUE
		rs1712379	4	82373038	G	A	NA	0.725	0.822	0.2				0.1768	0.04864	TRUE
		rs1662844	4	82373704	C	T	NA	0.758	0.811	0.2				0.177	0.04886	TRUE
		rs10516652	4	82385928	G	T	0.84	0.947	0.702	0.925				0.899	0.03185	FALSE
23	Korean	rs17016123	4	143574788	T	C	0.962	0.881	0.851	0.991	2.8e-05	30	20	0.97465	0.6942	TRUE	[25]
		rs1497389	4	143524042	C	A	0.943	0.659	0.756	0.982				0.9336	0.03679	FALSE
		rs1982966	4	143543544	G	A	0.934	0.655	0.759	0.982				0.92684	0.01492	FALSE
24	European	rs1812175	4	145794294	A	G	0.217	0.165	0.41	0.31	9.7e-12	49	40	0.2809	0.4339	TRUE	[21]
		rs6845999	4	145785276	C	T	0.906	0.646	0.738	0.942				0.8733	0.07885	TRUE
25	European	rs2055059	4	145817209	A	G	0.356	0.438	0.542	0.367	2.1e-09	98	70	0.3491	0.6352	FALSE	[20]
		rs2639576	4	145877879	T	C	NA	0.533	0.411	0.467				0.3906	0.004064	FALSE
	European	rs6854783	4	145862529	G	A	0.528	0.451	0.429	0.575	2.1e-09	144	110	0.5181	0.3369	FALSE	[20]
		rs2639576	4	145877879	T	C	NA	0.533	0.411	0.467				0.3906	0.004064	TRUE
		rs10028496	4	145926158	T	A	0.368	0.119	0.31	0.478				0.407	0.02124	TRUE
		rs7442087	4	145927112	C	A	0.321	0.119	0.31	0.411				0.356	0.03199	TRUE
		rs10031912	4	145927609	A	G	NA	0.092	0.278	0.417				0.3918	0.01198	TRUE
		rs12647866	4	145928136	C	T	0.387	0.124	0.381	0.549				0.4377	0.006029	TRUE
		rs7658229	4	145928612	C	T	0.406	0.128	0.375	0.562				0.4627	0.007221	TRUE
		rs10857421	4	145958592	T	C	NA	0.892	0.678	0.5				0.5885	0.04517	FALSE
		rs11930222	4	145974315	T	C	0.585	0.879	0.627	0.509				0.5882	0.04151	FALSE
		rs11937500	4	145985190	T	C	0.434	0.876	0.625	0.301				0.3979	0.009068	FALSE
		rs4563514	4	145992538	T	C	NA	0.892	0.678	0.356				0.4174	0.01781	FALSE
		rs4624674	4	145995904	T	C	0.434	0.876	0.625	0.301				0.3975	0.008947	FALSE
		rs4585330	4	145998050	T	C	NA	0.892	0.678	0.308				0.3975	0.008947	FALSE
		rs11100870	4	146041464	T	G	0.179	0.429	0.393	0.15				0.1993	0.04634	FALSE
		rs951252	4	146044601	A	G	0.17	0.429	0.387	0.159				0.1971	0.04114	FALSE
		rs4240326	4	146058714	A	G	NA	0.475	0.443	0.125				0.1919	0.03702	FALSE
	European	rs1492820	4	145869471	G	A	0.717	0.491	0.429	0.69	1.2e-11	144	110	0.6537	0.835	TRUE	[18]
		rs2639576	4	145877879	T	C	NA	0.533	0.411	0.467				0.3906	0.004064	TRUE
		rs10028496	4	145926158	T	A	0.368	0.119	0.31	0.478				0.407	0.02124	TRUE
		rs7442087	4	145927112	C	A	0.321	0.119	0.31	0.411				0.356	0.03199	TRUE
		rs10031912	4	145927609	A	G	NA	0.092	0.278	0.417				0.3918	0.01198	TRUE
		rs12647866	4	145928136	C	T	0.387	0.124	0.381	0.549				0.4377	0.006029	TRUE
		rs7658229	4	145928612	C	T	0.406	0.128	0.375	0.562				0.4627	0.007221	TRUE
		rs10857421	4	145958592	T	C	NA	0.892	0.678	0.5				0.5885	0.04517	FALSE
		rs11930222	4	145974315	T	C	0.585	0.879	0.627	0.509				0.5882	0.04151	FALSE
		rs11937500	4	145985190	T	C	0.434	0.876	0.625	0.301				0.3979	0.009068	FALSE
		rs4563514	4	145992538	T	C	NA	0.892	0.678	0.356				0.4174	0.01781	FALSE
		rs4624674	4	145995904	T	C	0.434	0.876	0.625	0.301				0.3975	0.008947	FALSE
		rs4585330	4	145998050	T	C	NA	0.892	0.678	0.308				0.3975	0.008947	FALSE
		rs11100870	4	146041464	T	G	0.179	0.429	0.393	0.15				0.1993	0.04634	FALSE
		rs951252	4	146044601	A	G	0.17	0.429	0.387	0.159				0.1971	0.04114	FALSE
		rs4240326	4	146058714	A	G	NA	0.475	0.443	0.125				0.1919	0.03702	FALSE
26	European	rs1450822	5	4573856	G	A	0.623	0.491	0.402	0.783	0.00033	46	33	0.6693	0.5195	FALSE	[18]
		rs16873568	5	4576850	C	T	0.821	0.827	0.97	0.708				0.8088	0.06261	TRUE
27	Korean	rs162089	5	55154432	T	C	0.642	0.748	0.548	0.535	2.7e-05	192	160	0.5906	0.9206	FALSE	[25]
		rs11747495	5	55038341	T	C	NA	0.289	0.583	0.483				0.4259	0.02682	TRUE
		rs7736177	5	55039701	G	A	0.396	0.277	0.56	0.478				0.426	0.0282	TRUE
28	European	rs31198	5	134400584	T	C	0.868	0.73	0.512	0.836	8.2e-06	51	33	0.8295	0.7339	TRUE	[21]
		rs177252	5	134371698	A	G	0.453	0.677	0.482	0.358				0.4065	0.03468	TRUE
		rs299377	5	134372801	T	C	0.462	0.674	0.476	0.358				0.4079	0.04034	TRUE
29	European	rs12198986	6	7665058	G	A	0.726	0.491	0.738	0.823	2.4e-11	63	50	0.789	0.7918	FALSE	[21]
		rs1322239	6	7659190	C	T	0.679	0.817	0.601	0.628				0.6621	0.03127	TRUE
30	European	rs12199222	6	17807301	G	T	0.802	0.743	0.601	0.761	6.5e-07	94	67	0.7295	0.2017	TRUE	[21]
		rs2328136	6	17817530	A	G	0.321	0.164	0.095	0.265				0.2866	0.04706	TRUE
		rs6459562	6	17818654	T	C	0.33	0.167	0.098	0.265				0.2869	0.04355	TRUE
31	Korean	rs6921309	6	18726714	C	A	0.792	0.695	0.768	0.774	8.7e-05	244	190	0.7892	0.2754	FALSE	[25]
		rs9465166	6	18660684	T	C	NA	0.618	0.389	0.568				0.4732	0.009378	TRUE
		rs9465167	6	18661774	A	G	NA	0.6	0.389	0.567				0.559	0.02617	TRUE
		rs9371068	6	18662347	G	A	NA	0.6	0.389	0.5				0.4071	0.002981	TRUE
		rs6911756	6	18668008	A	C	0.067	0.214	0.084	0.022				0.05312	0.04466	TRUE
		rs1408499	6	18669067	A	G	NA	0.683	0.733	0.767				0.7844	0.04309	FALSE
		rs4716292	6	18730394	G	A	NA	0.708	0.3	0.763				0.6355	0.02573	TRUE
		rs1012252	6	18733774	G	A	0.642	0.695	0.333	0.77				0.6676	0.02865	TRUE
		rs7748349	6	18737049	G	A	0.651	0.692	0.331	0.739				0.6556	0.01756	TRUE
		rs6459629	6	18737690	C	T	0.66	0.695	0.756	0.615				0.6528	0.02019	FALSE
		rs2050015	6	18744336	T	C	NA	0.708	0.3	0.792				0.6663	0.0426	TRUE
		rs2064172	6	18753337	A	G	0.642	0.695	0.333	0.77				0.6676	0.04019	TRUE
		rs7765495	6	18758913	A	G	NA	0.708	0.3	0.758				0.6364	0.04078	TRUE
		rs1599962	6	18759436	A	G	NA	0.708	0.3	0.583				0.5456	0.0146	TRUE
		rs9465182	6	18771746	G	C	NA	0.661	0.307	0.593				0.5188	0.0331	TRUE
		rs9465185	6	18773980	C	T	0.708	0.698	0.343	0.808				0.7199	0.04079	TRUE
		rs4612166	6	18780921	A	G	NA	NA	0.302	0.707				0.6397	0.001555	TRUE
		rs986148	6	18783517	T	C	0.321	0.274	0.101	0.342				0.3276	0.01698	TRUE
		rs9477818	6	18786046	G	A	0.632	0.637	0.351	0.69				0.6403	0.001654	TRUE
		rs932352	6	18787941	A	G	0.321	0.286	0.098	0.344				0.3276	0.01698	TRUE
		rs2092245	6	18788572	A	G	NA	0.551	0.322	0.525				0.5265	0.001093	TRUE
		rs10807627	6	18789198	G	T	0.528	0.638	0.351	0.535				0.5306	0.00121	TRUE
		rs4498360	6	18789751	G	A	0.528	0.566	0.333	0.531				0.5207	0.0009959	TRUE
		rs2007296	6	18791970	C	T	NA	0.283	0.056	0.333				0.322	0.01625	TRUE
		rs9465187	6	18792850	G	A	0.547	0.558	0.343	0.531				0.5202	0.001175	TRUE
		rs9383429	6	18795355	A	T	0.311	0.274	0.101	0.341				0.3206	0.01411	TRUE
		rs994802	6	18797313	C	T	0.321	0.274	0.101	0.341				0.3206	0.03312	TRUE
		rs2025254	6	18798422	T	A	NA	0.608	0.322	0.525				0.5181	0.001631	TRUE
		rs9383431	6	18800063	C	A	0.349	0.319	0.119	0.341				0.3227	0.01905	TRUE
		rs6928235	6	18803451	G	C	NA	0.283	0.067	0.308				0.3208	0.02094	TRUE
32	Korean	rs9393681	6	26116239	T	C	0.736	0.571	0.208	0.823	9.2e-05	358	280	0.7491	0.128	FALSE	[25]
		rs6904823	6	25951648	A	G	NA	1	0.989	0.867				0.90833	0.03782	FALSE
		rs579996	6	25979023	G	A	0.802	0.973	0.976	0.726				0.8197	0.03358	TRUE
		rs1165200	6	25983191	G	A	0.245	0.212	0.179	0.27				0.216	0.01982	FALSE
		rs9356992	6	26033379	G	A	NA	0.925	0.378	0.924				0.92361	0.03846	FALSE
		rs9295676	6	26036355	G	T	0.915	0.951	0.417	0.92				0.92419	0.04904	FALSE
		rs199730	6	26057150	A	G	NA	0.842	0.956	0.567				0.5288	0.04539	TRUE
		rs185635	6	26065088	G	A	NA	0.842	0.956	0.567				0.5288	0.03874	TRUE
		rs9366637	6	26197077	C	T	0.925	0.934	0.494	0.934				0.95595	0.0006989	FALSE
		rs1800708	6	26201282	T	C	0.934	0.92	0.429	0.916				0.93757	0.003503	FALSE
		rs9393685	6	26207887	T	C	NA	0.9	0.378	0.942				0.94867	0.0001759	FALSE
		rs7743957	6	26211977	G	C	NA	0.897	0.378	0.94				0.93373	0.001495	FALSE
		rs2051543	6	26215310	A	T	NA	0.908	0.389	0.942				0.94608	0.0002623	FALSE
		rs933199	6	26220872	T	C	0.934	0.918	0.427	0.914				0.93333	0.001786	FALSE
33	European	rs10946808	6	26341366	A	G	0.915	0.699	0.25	0.996	5.8e-10	367	273				[21]
		rs9357004	6	26411298	T	C	0.472	0.495	0.143	0.478				0.5639	0.02331	TRUE
		rs1614887	6	26501000	G	A	0.132	0.473	0.649	0.097				0.1428	0.049	TRUE
		rs10946821	6	26519462	C	T	NA	0.839	0.967	0.817				0.847	0.04427	TRUE
		rs12207930	6	26520195	C	T	0.83	0.827	0.958	0.788				0.8381	0.04793	TRUE
		rs3198487	6	26522352	G	C	NA	0.853	0.967	0.822				0.8436	0.02666	TRUE
		rs3208734	6	26522462	C	T	NA	0.822	0.967	0.817				0.8397	0.03373	TRUE
		rs4712993	6	26524378	C	T	0.83	0.827	0.958	0.783				0.8418	0.04867	TRUE
		rs10946824	6	26524633	C	G	0.821	0.827	0.958	0.783				0.8387	0.0367	TRUE
		rs10946826	6	26525105	T	G	0.83	0.83	0.958	0.781				0.8433	0.01036	TRUE
		rs7744254	6	26529009	T	C	0.83	0.827	0.958	0.783				0.8464	0.02803	TRUE
		rs12191917	6	26531069	C	T	0.83	0.827	0.958	0.783				0.8468	0.02111	TRUE
		rs7745238	6	26531296	G	A	NA	0.842	0.966	0.817				0.8446	0.02879	TRUE
		rs12194073	6	26532477	G	T	NA	0.839	0.966	0.817				0.8554	0.04511	TRUE
		rs4083469	6	26535110	G	A	NA	0.839	0.967	0.814				0.8567	0.03212	TRUE
		rs4712994	6	26537634	C	A	0.802	0.827	0.958	0.774				0.8368	0.03626	TRUE
34	Korean	rs2517538	6	31121520	C	G	0.321	0.385	0.423	0.341	2.6e-05	644	509	0.2901	0.6812	TRUE	[25]
		rs1634718	6	31080844	A	G	NA	0.752	0.916	0.946				0.8851	0.04704	TRUE
		rs12528082	6	31088726	C	T	0.953	0.96	0.911	0.965				0.95733	0.02631	FALSE
		rs12530384	6	31089634	T	A	NA	0.974	0.95	0.983				0.95392	0.0354	FALSE
		rs12528670	6	31090139	G	A	NA	0.974	0.909	0.983				0.95392	0.0354	FALSE
		rs12529858	6	31094463	T	G	NA	NA	0.911	0.975				0.95386	0.02555	FALSE
		rs4711253	6	31115060	C	A	0.849	0.827	0.887	0.894				0.8928	0.02889	FALSE
		rs3778640	6	31202099	G	C	NA	0.892	0.722	0.875				0.8031	0.04805	FALSE
		rs12199460	6	31202707	A	G	NA	0.983	0.773	0.966				0.95593	0.01034	FALSE
		rs3909111	6	31204107	G	C	NA	0.992	0.778	0.95				0.95342	0.01901	FALSE
		rs1265100	6	31213289	A	G	0.858	0.819	0.726	0.819				0.90049	0.03089	TRUE
		rs130068	6	31224225	G	A	NA	NA	0.667	0.559				0.5693	0.04137	FALSE
	Korean	rs2233969	6	31188411	A	G	0.894	0.788	0.613	0.915	5.1e-05	1027	811	0.90396	0.4815	FALSE	[25]
		rs4711253	6	31115060	C	A	0.849	0.827	0.887	0.894				0.8928	0.02889	FALSE
		rs3778640	6	31202099	G	C	NA	0.892	0.722	0.875				0.8031	0.04805	FALSE
		rs12199460	6	31202707	A	G	NA	0.983	0.773	0.966				0.95593	0.01034	FALSE
		rs3909111	6	31204107	G	C	NA	0.992	0.778	0.95				0.95342	0.01901	FALSE
		rs1265100	6	31213289	A	G	0.858	0.819	0.726	0.819				0.90049	0.03089	TRUE
		rs130068	6	31224225	G	A	NA	NA	0.667	0.559				0.5693	0.04137	FALSE
		rs6901869	6	31318244	G	A	0.906	0.865	0.958	0.987				0.95105	0.04313	FALSE
		rs13200569	6	31351594	G	A	NA	0.742	0.688	0.808				0.712	0.03833	FALSE
		rs9468932	6	31372802	G	A	0.817	0.819	0.819	0.862				0.7973	0.03834	FALSE
35	European	rs2844479	6	31680935	A	C	0.67	0.668	0.577	0.726	8.4e-09	197	167				[21]
		rs3763295	6	31695917	A	G	0.84	0.841	0.851	0.947				0.97264	0.03757	FALSE
		rs2242657	6	31710468	T	C	0.84	0.836	0.845	0.947				0.96966	0.00541	FALSE
		rs11538264	6	31711168	G	A	0.925	0.991	1	0.872				0.91359	0.01043	TRUE
		rs7770976	6	31719725	G	A	0.906	0.982	0.994	0.871				0.8986	0.02478	TRUE
		rs405722	6	31793924	C	A	0.802	0.965	0.88	0.602				0.7186	0.03929	FALSE
		rs376510	6	31796179	C	T	0.858	0.969	0.881	0.668				0.7958	0.04593	FALSE
		rs400547	6	31810689	C	T	NA	0.983	0.911	0.65				0.7959	0.04866	FALSE
		rs707915	6	31818947	T	A	0.858	0.969	0.88	0.668				0.7971	0.02603	FALSE
		rs1150793	6	31825675	A	G	0.858	0.969	0.881	0.668				0.7916	0.0475	FALSE
		rs707938	6	31837338	A	G	0.321	0.739	0.661	0.319				0.6165	0.02549	TRUE
	European	rs3130050	6	31726740	G	A	0.009	0.177	0.042	0.022	3.2e-08	594	471	0.06242	0.9048	FALSE	[21]
		rs3763295	6	31695917	A	G	0.84	0.841	0.851	0.947				0.97264	0.03757	FALSE
		rs2242657	6	31710468	T	C	0.84	0.836	0.845	0.947				0.96966	0.00541	FALSE
		rs11538264	6	31711168	G	A	0.925	0.991	1	0.872				0.91359	0.01043	TRUE
		rs7770976	6	31719725	G	A	0.906	0.982	0.994	0.871				0.8986	0.02478	TRUE
		rs405722	6	31793924	C	A	0.802	0.965	0.88	0.602				0.7186	0.03929	FALSE
		rs376510	6	31796179	C	T	0.858	0.969	0.881	0.668				0.7958	0.04593	FALSE
		rs400547	6	31810689	C	T	NA	0.983	0.911	0.65				0.7959	0.04866	FALSE
		rs707915	6	31818947	T	A	0.858	0.969	0.88	0.668				0.7971	0.02603	FALSE
		rs1150793	6	31825675	A	G	0.858	0.969	0.881	0.668				0.7916	0.0475	FALSE
		rs707938	6	31837338	A	G	0.321	0.739	0.661	0.319				0.6165	0.02549	TRUE
36	European	rs185819	6	32158045	T	C	0.557	0.478	0.369	0.487	3.2e-08	154	104				[21]
		rs2734335	6	32001923	G	A	0.377	0.482	0.387	0.496				0.4801	0.02653	FALSE
		rs638383	6	32016203	C	T	0.933	0.96	1	0.942				0.91753	0.04463	TRUE
		rs12614	6	32022158	C	T	0.651	0.897	0.935	0.611				0.7068	0.03227	FALSE
		rs512559	6	32024041	A	G	0.934	0.96	1	0.942				0.9185	0.04552	TRUE
		rs541862	6	32024930	T	C	0.858	0.938	0.958	0.876				0.8163	0.04787	TRUE
		rs2072633	6	32027557	A	G	0.302	0.388	0.488	0.286				0.388	0.04485	FALSE
		rs550513	6	32028666	C	T	0.858	0.938	0.958	0.876				0.8147	0.0338	TRUE
		rs449283	6	32045016	C	T	0.943	0.96	1	0.934				0.91638	0.04626	TRUE
		rs374780	6	32049369	A	G	0.934	0.96	1	0.947				0.91638	0.04626	TRUE
		rs204895	6	32174198	C	T	0.981	0.96	1	1				0.92331	0.03558	TRUE
		rs204999	6	32217957	A	G	0.585	0.757	0.875	0.549				0.6262	0.002918	TRUE
37	European	rs1776897	6	34302989	G	T	0.481	0.093	0.125	0.416	1.4e-08	47	21				[21]
		rs1105695	6	34251270	A	G	0.66	0.625	0.423	0.615				0.5967	0.04815	FALSE
		rs1759628	6	34305166	T	C	0.375	0.044	0.116	0.35				0.3481	0.04183	FALSE
	Korean	rs6918981	6	34346492	G	A	0.566	0.195	0.155	0.513	3.3e-08	84	57	0.56	0.3336	TRUE	[25]
		rs9380417	6	34250506	G	T	NA	NA	0.443	0.543				0.4901	0.03512	TRUE
		rs9366841	6	34250733	T	C	0.575	0.624	0.423	0.572				0.5451	0.02641	TRUE
		rs9366842	6	34251013	A	G	NA	NA	0.443	0.621				0.5409	0.04866	TRUE
		rs1105695	6	34251270	A	G	0.66	0.625	0.423	0.615				0.5967	0.04815	TRUE
		rs1759628	6	34305166	T	C	0.375	0.044	0.116	0.35				0.3481	0.04183	TRUE
38	European	rs2814993	6	34726871	G	A	0.849	0.872	0.988	0.788	4.1e-12	214	172	0.7742	0.6623	TRUE	[20]
		rs2744967	6	34693322	C	T	NA	0.8	0.733	0.642				0.6119	0.03352	TRUE
		rs7764921	6	34712313	C	A	0.642	0.879	0.845	0.664				0.7085	0.02588	FALSE
		rs6909637	6	34721608	C	T	0.585	0.881	0.845	0.615				0.6879	0.04239	FALSE
		rs9469836	6	34722757	C	A	0.642	0.881	0.845	0.664				0.7085	0.02588	FALSE
		rs16892386	6	34727370	C	A	NA	0.867	0.844	0.633				0.6946	0.0159	FALSE
		rs9469838	6	34731347	A	G	NA	0.867	0.844	0.633				0.6918	0.02296	FALSE
		rs6900426	6	34732126	C	T	0.585	0.881	0.845	0.615				0.677	0.02065	FALSE
		rs6908462	6	34781127	C	T	0.585	0.879	0.845	0.615				0.677	0.02391	FALSE
		rs6932930	6	34785081	G	A	0.25	0.223	0.339	0.339				0.3877	0.03834	FALSE
39	European	rs4713858	6	35510763	A	G	0.132	0.152	0.202	0.106	3.5e-08	156	127	0.1119	0.09156	TRUE	[21]
		rs9469989	6	35388763	A	G	NA	0.983	1	0.792				0.7698	0.04333	FALSE
		rs6900530	6	35388949	C	T	NA	0.958	0.978	0.517				0.6076	0.02559	FALSE
		rs9942465	6	35432191	C	A	0.972	0.982	1	0.925				0.94936	0.01397	TRUE
		rs7751726	6	35479602	G	A	0.896	0.951	0.976	0.867				0.90611	0.004296	TRUE
		rs9470023	6	35506335	G	T	0.83	0.965	0.976	0.801				0.8445	0.006788	TRUE
		rs4713859	6	35514131	T	C	0.821	0.933	0.696	0.774				0.7776	0.003992	TRUE
40	European	rs9395066	6	45203141	A	C	0.623	0.549	0.28	0.699	7.5e-06	376	262	0.6317	0.8531	FALSE	[21]
		rs927657	6	45272333	C	T	0.84	0.982	0.86	0.83				0.8262	0.1076	FALSE
41	European	rs314277	6	105514355	A	C	0.453	0.129	0.024	0.425	1.1e-08	1	1	0.4457	0.5705	FALSE	[18]
42	European	rs314268	6	105524671	G	A	0.481	0.362	0.235	0.42	7.7e-07	39	32	0.4457	0.5718	FALSE	[21]
		rs9404590	6	105507706	T	G	0.906	0.768	0.78	0.907				0.96985	0.231	FALSE
43	European	rs9487094	6	109848708	G	A	0.34	0.693	0.561	0.261	4.1e-06	265	209	0.3347	0.129	FALSE	[21]
		rs9480937	6	109786525	G	A	0.952	0.92	0.964	0.991				0.97801	0.005962	TRUE
		rs17070590	6	109852316	C	G	NA	0.933	0.889	0.942				0.96371	0.01608	TRUE
		rs9480959	6	109874496	A	T	NA	0.942	0.978	0.983				0.97232	0.009397	TRUE
		rs4946975	6	109875909	A	C	NA	0.933	0.822	0.925				0.96371	0.01608	TRUE
		rs9374106	6	109999499	T	C	NA	0.958	0.953	0.983				0.990185	0.008766	FALSE
44	European	rs1490388	6	126877348	C	T	0.783	0.571	0.012	0.841	5.6e-07	138	87	0.7876	0.1616	FALSE	[21]
		rs9372837	6	126679817	G	A	0.575	0.531	0.012	0.575				0.554	0.06445	TRUE
45	European	rs4549631	6	127008001	T	C	0.613	0.544	0.018	0.683	4.7e-13	135	88	0.6573	0.3239	FALSE	[20]
		rs9388494	6	126817787	G	T	NA	0.588	0.011	0.814				0.7644	0.09603	FALSE
46	European	rs6899976	6	130400121	G	A	0.75	0.299	0.28	0.911	5.6e-06	113	86	0.7696	0.8468	FALSE	[21]
		rs13211683	6	130459526	G	C	NA	0.758	0.867	0.763				0.7773	0.06528	TRUE
47	European	rs4896582	6	142745570	G	A	NA	0.733	0.333	0	2.4e-18	124	89				[18]
		rs9376689	6	142738194	T	A	NA	0.932	0.778	0.908				0.8566	0.00497	TRUE
		rs7757571	6	142744282	A	C	NA	0.797	0.867	0.742				0.7459	0.02218	TRUE
		rs10484733	6	142752681	C	G	NA	0.808	0.867	0.742				0.7445	0.02445	TRUE
		rs6900233	6	142758976	C	G	NA	0.8	0.867	0.742				0.7445	0.02445	TRUE
		rs6900087	6	142758996	A	T	NA	0.808	0.867	0.742				0.7445	0.02445	TRUE
		rs11759653	6	142762047	G	A	NA	0.808	0.867	0.742				0.7445	0.02445	TRUE
		rs2294775	6	142808040	C	G	0.792	0.799	0.893	0.757				0.761	0.02768	TRUE
		rs6906468	6	142811079	T	C	0.792	0.804	0.893	0.757				0.7581	0.02323	TRUE
		rs262120	6	142884053	C	A	NA	0.825	0.844	0.792				0.7662	0.02591	TRUE
		rs643975	6	142885944	C	G	0.821	0.821	0.887	0.796				0.7659	0.02267	TRUE
		rs155259	6	142888258	G	A	0.425	0.73	0.685	0.367				0.393	0.04091	TRUE
		rs262130	6	142895179	C	T	0.821	0.823	0.884	0.799				0.7656	0.03145	TRUE
		rs263178	6	142906799	C	T	0.613	0.73	0.679	0.606				0.5796	0.0281	TRUE
	European	rs3748069	6	142809326	A	G	0.406	0.719	0.655	0.354	4.5e-14	124	89	0.3933	0.7943	TRUE	[21]
		rs9376689	6	142738194	T	A	NA	0.932	0.778	0.908				0.8566	0.00497	TRUE
		rs7757571	6	142744282	A	C	NA	0.797	0.867	0.742				0.7459	0.02218	TRUE
		rs10484733	6	142752681	C	G	NA	0.808	0.867	0.742				0.7445	0.02445	TRUE
		rs6900233	6	142758976	C	G	NA	0.8	0.867	0.742				0.7445	0.02445	TRUE
		rs6900087	6	142758996	A	T	NA	0.808	0.867	0.742				0.7445	0.02445	TRUE
		rs11759653	6	142762047	G	A	NA	0.808	0.867	0.742				0.7445	0.02445	TRUE
		rs2294775	6	142808040	C	G	0.792	0.799	0.893	0.757				0.761	0.02768	TRUE
		rs6906468	6	142811079	T	C	0.792	0.804	0.893	0.757				0.7581	0.02323	TRUE
		rs262120	6	142884053	C	A	NA	0.825	0.844	0.792				0.7662	0.02591	TRUE
		rs643975	6	142885944	C	G	0.821	0.821	0.887	0.796				0.7659	0.02267	TRUE
		rs155259	6	142888258	G	A	0.425	0.73	0.685	0.367				0.393	0.04091	TRUE
		rs262130	6	142895179	C	T	0.821	0.823	0.884	0.799				0.7656	0.03145	TRUE
		rs263178	6	142906799	C	T	0.613	0.73	0.679	0.606				0.5796	0.0281	TRUE
48	European	rs798544	7	2729628	C	T	0.887	0.699	0.75	0.906	6.5e-15	181	140	0.8479	0.1773	TRUE	[21]
		rs10487884	7	2871326	C	G	0.915	0.929	0.911	0.867				0.8796	0.006632	FALSE
49	European	rs849140	7	28150227	T	C	0.519	0.371	0.315	0.504	5.3e-08	96	74	0.4687	0.705		[24]
		rs849142	7	28152416	T	C	NA	0.517	1	0.831				0.7807	0.006772
	European	rs1635852	7	28155936	T	C	0.774	0.491	0.756	0.757	9.4e-10	94	73	0.7115	0.3968	TRUE	[24]
		rs849142	7	28152416	T	C	NA	0.517	1	0.831				0.7807	0.006772	TRUE
50	European	rs12540874	7	50632416	A	G	0.896	0.637	0.595	0.872	0.0027	316	249	0.8301	0.1494	TRUE	[18]
		rs11575553	7	50493713	G	A	0.972	0.907	0.887	0.996				0.97561	0.01325	FALSE
		rs2329367	7	50515416	A	G	NA	0.917	0.867	1				0.97488	0.04267	FALSE
		rs17634958	7	50517374	G	A	0.972	0.867	0.881	1				0.97581	0.04325	FALSE
		rs4947709	7	50640401	T	C	0.245	0.415	0.604	0.366				0.3112	0.03754	TRUE
51	European	rs42046	7	92090139	C	G	NA	0.708	0.956	0.967	7.8e-23	71	59	0.91892	0.151	TRUE	[20]
		rs11767704	7	92094311	C	T	NA	0.707	0.956	0.931				0.8589	0.03458	TRUE
		rs2282979	7	92102929	T	C	0.849	0.652	0.893	0.912				0.8561	0.0265	TRUE
		rs6960181	7	92115413	C	T	0.915	0.65	0.976	0.956				0.90972	0.03126	TRUE
		rs11765954	7	92118631	T	C	0.849	0.65	0.97	0.925				0.8561	0.01103	TRUE
		rs6948097	7	92119889	C	T	NA	0.708	0.978	0.967				0.90762	0.02488	TRUE
		rs6954221	7	92121198	C	T	0.915	0.647	0.976	0.956				0.91257	0.02761	TRUE
		rs7804722	7	92126042	T	C	0.915	0.646	0.97	0.956				0.90438	0.03672	TRUE
	European	rs2040494	7	92094841	C	T	NA	0.5	0.289	0.144	3.8e-07	102	82	0.1762	0.927	FALSE	[18]
		rs11767704	7	92094311	C	T	NA	0.707	0.956	0.931				0.8589	0.03458	FALSE
		rs2282979	7	92102929	T	C	0.849	0.652	0.893	0.912				0.8561	0.0265	FALSE
		rs6960181	7	92115413	C	T	0.915	0.65	0.976	0.956				0.90972	0.03126	FALSE
		rs11765954	7	92118631	T	C	0.849	0.65	0.97	0.925				0.8561	0.01103	FALSE
		rs6948097	7	92119889	C	T	NA	0.708	0.978	0.967				0.90762	0.02488	FALSE
		rs6954221	7	92121198	C	T	0.915	0.647	0.976	0.956				0.91257	0.02761	FALSE
		rs7804722	7	92126042	T	C	0.915	0.646	0.97	0.956				0.90438	0.03672	FALSE
	European	rs2282978	7	92102346	T	C	0.538	0.588	0.893	0.58	9.8e-09	152	122	0.5305	0.2833	FALSE	[21]
		rs7803469	7	91934615	C	T	0.896	0.792	0.92	0.903				0.8478	0.01484	FALSE
		rs6954806	7	91962753	C	T	0.028	0.106	0.071	0				0.02686	0.006702	FALSE
		rs10953071	7	91967333	T	A	NA	0.125	0.089	0.092				0.1425	0.02292	TRUE
		rs10278857	7	91969225	G	T	0.028	0.106	0.071	0				0.03111	0.002209	TRUE
		rs6465359	7	91973738	T	A	NA	0.067	NA	NA				0.02583	0.02216	TRUE
		rs10252324	7	91982687	C	T	0.887	0.796	0.921	0.901				0.8571	0.01937	FALSE
		rs17759720	7	91992650	T	C	0.887	0.85	0.923	0.906				0.8603	0.01318	FALSE
		rs6976142	7	91993711	T	C	0.906	0.85	0.923	0.92				0.8839	0.01761	FALSE
		rs12386601	7	91995822	A	G	0.887	0.853	0.923	0.903				0.8603	0.01381	FALSE
		rs6964956	7	92000371	G	C	NA	0.883	0.911	0.922				0.8603	0.01381	FALSE
		rs6964848	7	92000471	C	T	0.887	0.85	0.923	0.903				0.8601	0.01419	FALSE
		rs10261596	7	92002487	A	G	0.915	0.85	0.923	0.92				0.8863	0.04091	FALSE
		rs6465360	7	92003976	G	C	NA	0.883	0.911	0.907				0.8655	0.01595	FALSE
		rs10488516	7	92005765	G	A	0.915	0.841	0.922	0.92				0.8924	0.02684	FALSE
		rs2058016	7	92007902	A	C	0.915	0.85	0.928	0.92				0.8958	0.02179	FALSE
		rs11767704	7	92094311	C	T	NA	0.707	0.956	0.931				0.8589	0.03458	FALSE
		rs2282979	7	92102929	T	C	0.849	0.652	0.893	0.912				0.8561	0.0265	FALSE
		rs6960181	7	92115413	C	T	0.915	0.65	0.976	0.956				0.90972	0.03126	FALSE
		rs11765954	7	92118631	T	C	0.849	0.65	0.97	0.925				0.8561	0.01103	FALSE
		rs6948097	7	92119889	C	T	NA	0.708	0.978	0.967				0.90762	0.02488	FALSE
		rs6954221	7	92121198	C	T	0.915	0.647	0.976	0.956				0.91257	0.02761	FALSE
		rs7804722	7	92126042	T	C	0.915	0.646	0.97	0.956				0.90438	0.03672	FALSE
	European	rs11765954	7	92118631	T	C	0.849	0.65	0.97	0.925	6.9e-08	71	59	0.8561	0.01103	FALSE	[21]
		rs11767704	7	92094311	C	T	NA	0.707	0.956	0.931				0.8589	0.03458	FALSE
		rs2282979	7	92102929	T	C	0.849	0.652	0.893	0.912				0.8561	0.0265	FALSE
		rs6960181	7	92115413	C	T	0.915	0.65	0.976	0.956				0.90972	0.03126	FALSE
		rs6948097	7	92119889	C	T	NA	0.708	0.978	0.967				0.90762	0.02488	FALSE
		rs6954221	7	92121198	C	T	0.915	0.647	0.976	0.956				0.91257	0.02761	FALSE
		rs7804722	7	92126042	T	C	0.915	0.646	0.97	0.956				0.90438	0.03672	FALSE
52	European	rs2730245	7	158417550	G	C	NA	0.333	0.375	0.474	3e-07	122	83	0.4252	0.9904	TRUE	[18]
		rs712197	7	158353607	C	G	NA	0.797	0.956	0.975				0.9308	0.03928	FALSE
		rs712199	7	158355011	T	C	0.953	0.823	0.946	0.969				0.92972	0.03171	FALSE
		rs1188974	7	158358509	G	A	0.915	0.823	0.917	0.938				0.91109	0.02714	FALSE
		rs924910	7	158365033	C	T	NA	0.8	0.956	0.95				0.92988	0.04068	FALSE
		rs2657362	7	158377856	A	G	NA	0.797	0.956	0.942				0.92988	0.04068	FALSE
53	European	rs17051743	8	24161707	G	T	0.651	0.711	0.548	0.582	1.6e-07	79	46				[24]
		rs1369073	8	24177551	A	C	NA	0.95	0.889	0.783				0.8243	0.04588
		rs12114260	8	24181117	A	C	0.821	0.938	0.893	0.779				0.8234	0.04093
54	European	rs11786297	8	41596148	A	G	NA	0.95	1	0.958	3.9e-05	170	123	0.9182	0.3703	FALSE	[18]
		rs17600159	8	41564666	A	G	0.962	0.92	0.994	0.973				0.97235	0.04374	FALSE
		rs801100	8	41674138	A	G	0.604	0.413	0.402	0.774				0.706	0.03892	FALSE
		rs17661137	8	41697185	T	C	0.991	0.929	1	0.987				0.97693	0.008699	FALSE
55	European	rs10958476	8	57258362	T	C	0.943	0.844	0.848	0.956	6.6e-08	179	139	0.95113	0.06184	TRUE	[21]
		rs17813588	8	57109100	C	T	0.981	0.885	1	1				0.97696	0.04955	TRUE
		rs16919989	8	57169634	C	G	NA	0.741	0.989	0.534				0.589	0.04508	FALSE
		rs6474053	8	57332287	T	C	NA	0.867	0.956	0.775				0.7892	0.03211	FALSE
		rs7829319	8	57334786	T	G	0.783	0.906	0.946	0.77				0.787	0.03333	FALSE
		rs7815788	8	57341574	C	T	0.783	0.898	0.946	0.77				0.7869	0.04901	FALSE
		rs13272414	8	57346163	C	T	0.792	0.894	0.946	0.758				0.7811	0.01945	FALSE
		rs13248165	8	57355396	T	A	0.802	0.894	0.946	0.779				0.8008	0.03737	FALSE
		rs13275320	8	57355586	C	T	0.632	0.889	0.946	0.54				0.6164	0.04173	FALSE
		rs7460090	8	57356717	T	C	NA	0.903	0.952	0.792				0.8283	0.006365	FALSE
		rs13270548	8	57358793	C	T	0.802	0.894	0.946	0.754				0.793	0.01901	FALSE
		rs3924847	8	57359563	G	A	NA	0.858	0.956	0.775				0.7972	0.01203	FALSE
		rs11990562	8	57360768	C	A	0.887	0.894	0.946	0.876				0.852	0.009142	FALSE
		rs7815909	8	57362916	A	G	NA	0.858	0.956	0.833				0.837	0.02383	FALSE
		rs7815925	8	57362936	A	G	NA	0.858	0.956	0.839				0.8366	0.02441	FALSE
		rs13279155	8	57365000	A	T	0.865	0.888	0.946	0.845				0.8357	0.03182	FALSE
		rs13251457	8	57365456	C	A	NA	0.858	0.967	0.833				0.8362	0.04181	FALSE
		rs13260127	8	57365495	T	C	NA	0.858	0.967	0.833				0.8362	0.04181	FALSE
		rs13269647	8	57366363	T	A	NA	0.853	0.963	0.836				0.8364	0.0435	FALSE
		rs13260778	8	57366929	G	A	0.868	0.894	0.946	0.845				0.8393	0.04347	FALSE
		rs11988714	8	57368445	T	A	0.868	0.894	0.946	0.845				0.8391	0.04369	FALSE
		rs13249464	8	57370787	C	T	NA	0.875	0.967	0.839				0.8393	0.04347	FALSE
		rs6474057	8	57372209	T	C	0.84	0.894	0.952	0.841				0.8393	0.04347	FALSE
	Korean	rs13273123	8	57263345	A	G	0.943	0.858	0.94	0.973	1e-09	45	32	0.92512	0.3962	FALSE	[25]
		rs6987156	8	57332019	T	A	NA	NA	0.955	0.775				0.7892	0.03211	TRUE
		rs6474053	8	57332287	T	C	NA	0.867	0.956	0.775				0.7892	0.03211	TRUE
		rs7829319	8	57334786	T	G	0.783	0.906	0.946	0.77				0.787	0.03333	TRUE
		rs7815788	8	57341574	C	T	0.783	0.898	0.946	0.77				0.7869	0.04901	TRUE
		rs13272414	8	57346163	C	T	0.792	0.894	0.946	0.758				0.7811	0.01945	TRUE
		rs4469431	8	57348587	G	A	NA	NA	0.956	0.767				0.7858	0.04064	TRUE
		rs13248165	8	57355396	T	A	0.802	0.894	0.946	0.779				0.8008	0.03737	TRUE
		rs13275320	8	57355586	C	T	0.632	0.889	0.946	0.54				0.6164	0.04173	TRUE
		rs7460090	8	57356717	T	C	NA	0.903	0.952	0.792				0.8283	0.006365	TRUE
	European	rs9650315	8	57318152	G	T	NA	0.875	0.956	0.567	3.8e-07	75	60	0.6292	0.5347	TRUE	[18]
		rs6474053	8	57332287	T	C	NA	0.867	0.956	0.775				0.7892	0.03211	TRUE
		rs7829319	8	57334786	T	G	0.783	0.906	0.946	0.77				0.787	0.03333	TRUE
		rs7815788	8	57341574	C	T	0.783	0.898	0.946	0.77				0.7869	0.04901	TRUE
		rs13272414	8	57346163	C	T	0.792	0.894	0.946	0.758				0.7811	0.01945	TRUE
		rs13248165	8	57355396	T	A	0.802	0.894	0.946	0.779				0.8008	0.03737	TRUE
		rs13275320	8	57355586	C	T	0.632	0.889	0.946	0.54				0.6164	0.04173	TRUE
		rs7460090	8	57356717	T	C	NA	0.903	0.952	0.792				0.8283	0.006365	TRUE
		rs13270548	8	57358793	C	T	0.802	0.894	0.946	0.754				0.793	0.01901	TRUE
		rs3924847	8	57359563	G	A	NA	0.858	0.956	0.775				0.7972	0.01203	TRUE
		rs11990562	8	57360768	C	A	0.887	0.894	0.946	0.876				0.852	0.009142	TRUE
		rs7815909	8	57362916	A	G	NA	0.858	0.956	0.833				0.837	0.02383	TRUE
		rs7815925	8	57362936	A	G	NA	0.858	0.956	0.839				0.8366	0.02441	TRUE
		rs13279155	8	57365000	A	T	0.865	0.888	0.946	0.845				0.8357	0.03182	TRUE
		rs13251457	8	57365456	C	A	NA	0.858	0.967	0.833				0.8362	0.04181	TRUE
		rs13260127	8	57365495	T	C	NA	0.858	0.967	0.833				0.8362	0.04181	TRUE
		rs13269647	8	57366363	T	A	NA	0.853	0.963	0.836				0.8364	0.0435	TRUE
		rs13260778	8	57366929	G	A	0.868	0.894	0.946	0.845				0.8393	0.04347	TRUE
		rs11988714	8	57368445	T	A	0.868	0.894	0.946	0.845				0.8391	0.04369	TRUE
		rs13249464	8	57370787	C	T	NA	0.875	0.967	0.839				0.8393	0.04347	TRUE
		rs6474057	8	57372209	T	C	0.84	0.894	0.952	0.841				0.8393	0.04347	TRUE
56	European	rs7846385	8	78322734	T	C	0.915	0.712	0.786	0.85	4.7e-08	305	244	0.86	0.5562	TRUE	[21]
		rs16939423	8	78189310	C	T	NA	0.932	0.711	0.967				0.95035	0.005353	FALSE
		rs16939425	8	78191968	G	A	0.981	0.956	0.696	0.969				0.94761	0.01241	FALSE
		rs16939427	8	78196325	C	T	0.981	0.956	0.696	0.969				0.95497	0.002161	FALSE
		rs16939433	8	78216972	A	C	0.981	0.96	0.702	0.973				0.95853	0.02385	FALSE
		rs16939441	8	78223873	G	C	NA	0.941	0.722	0.967				0.95905	0.03264	FALSE
		rs1470834	8	78231839	G	A	NA	0.942	0.722	0.967				0.96016	0.04773	FALSE
		rs16939447	8	78241173	T	A	NA	0.941	0.722	0.967				0.96021	0.03598	FALSE
		rs16939448	8	78243842	T	C	NA	0.941	0.722	0.967				0.96016	0.04773	FALSE
		rs16939450	8	78248498	C	A	NA	0.941	0.722	0.967				0.96016	0.04773	FALSE
		rs4329252	8	78360889	G	C	0.745	0.65	0.411	0.805				0.7457	0.0483	FALSE
57	European	rs13249999	8	129118629	C	T	0.972	0.942	0.976	0.973	0.00036	1	1	0.98934	0.3659	FALSE	[18]
58	Korean	rs17772163	8	135724428	T	C	0.528	0.562	0.458	0.513	7e-05	316	270	0.5394	0.8294	FALSE	[25]
		rs17770070	8	135689065	C	T	0.875	0.759	0.988	0.956				0.8968	0.04363	FALSE
		rs17770304	8	135693285	G	A	NA	0.75	0.989	0.949				0.8952	0.04089	FALSE
		rs11166624	8	135694469	C	T	0.887	0.752	0.988	0.956				0.8952	0.04089	FALSE
59	European	rs2814828	9	90001002	T	C	0.302	0.261	0.649	0.326	9.3e-07	157	125	0.2578	0.3546	FALSE	[21]
		rs10868726	9	89990280	A	G	0.821	0.739	0.756	0.889				0.96989	0.03927	TRUE
		rs1542029	9	90034270	G	A	0.5	0.885	0.881	0.438				0.4476	0.0215	TRUE
		rs10868730	9	90036258	C	G	0.764	0.885	0.881	0.726				0.722	0.03957	TRUE
		rs17054025	9	90055207	A	G	0.934	0.876	0.893	0.92				0.94297	0.04709	FALSE
		rs7861888	9	90076160	G	A	0.038	0.128	0.268	0.004				0.0235	0.04551	TRUE
60	Korean	rs600130	9	96378817	C	T	0.085	0.075	0.143	0.036	9.9e-05	109	79	0.05145	0.423	FALSE	[25]
		rs965474	9	96364019	A	G	0.491	0.42	0.53	0.496				0.4291	0.1083	FALSE
61	European	rs10512248	9	97299524	T	G	0.557	0.65	0.685	0.469	4.2e-11	31	29	0.496	0.8452	TRUE	[20]
		rs10512247	9	97336224	C	T	0.981	0.856	0.916	1				0.97869	0.01228	TRUE
62	Chinese	rs10978781	9	98548301	T	C	0.425	0.978	0.643	0.186	1.19e-05	131	85	0.3636	0.234		[23]
		rs6477658	9	98527215	A	G	NA	NA	0.911	0.6				0.7036	0.01521
		rs1596359	9	98527428	C	T	0.792	0.991	0.893	0.58				0.7028	0.01953
		rs1596358	9	98527456	T	C	NA	1	0.911	0.6				0.703	0.02012
		rs1596357	9	98527493	T	C	0.821	0.991	0.893	0.589				0.72	0.01427
		rs2897344	9	98527819	C	G	NA	1	0.911	0.6				0.703	0.02012
	Chinese	rs10816533	9	98578959	G	C	0.632	0.982	0.655	0.482	3.11e-06	132	86	0.587	0.6247		[23]
		rs6477658	9	98527215	A	G	NA	NA	0.911	0.6				0.7036	0.01521
		rs1596359	9	98527428	C	T	0.792	0.991	0.893	0.58				0.7028	0.01953
		rs1596358	9	98527456	T	C	NA	1	0.911	0.6				0.703	0.02012
		rs1596357	9	98527493	T	C	0.821	0.991	0.893	0.589				0.72	0.01427
		rs2897344	9	98527819	C	G	NA	1	0.911	0.6				0.703	0.02012
	Chinese	rs35334289	9	98580112	C	T	0.702	0.982	0.655	0.522	7e-06	132	86	0.6238	0.8114		[23]
		rs6477658	9	98527215	A	G	NA	NA	0.911	0.6				0.7036	0.01521
		rs1596359	9	98527428	C	T	0.792	0.991	0.893	0.58				0.7028	0.01953
		rs1596358	9	98527456	T	C	NA	1	0.911	0.6				0.703	0.02012
		rs1596357	9	98527493	T	C	0.821	0.991	0.893	0.589				0.72	0.01427
		rs2897344	9	98527819	C	G	NA	1	0.911	0.6				0.703	0.02012
	Chinese	rs10978953	9	98583622	G	T	0.689	0.982	0.649	0.522	6.41e-06	132	86	0.6142	0.7965		[23]
		rs6477658	9	98527215	A	G	NA	NA	0.911	0.6				0.7036	0.01521
		rs1596359	9	98527428	C	T	0.792	0.991	0.893	0.58				0.7028	0.01953
		rs1596358	9	98527456	T	C	NA	1	0.911	0.6				0.703	0.02012
		rs1596357	9	98527493	T	C	0.821	0.991	0.893	0.589				0.72	0.01427
		rs2897344	9	98527819	C	G	NA	1	0.911	0.6				0.703	0.02012
	Chinese	rs4344199	9	98589270	A	G	0.689	0.982	0.756	0.522	8.83e-05	132	86	0.6122	0.6794		[23]
		rs6477658	9	98527215	A	G	NA	NA	0.911	0.6				0.7036	0.01521
		rs1596359	9	98527428	C	T	0.792	0.991	0.893	0.58				0.7028	0.01953
		rs1596358	9	98527456	T	C	NA	1	0.911	0.6				0.703	0.02012
		rs1596357	9	98527493	T	C	0.821	0.991	0.893	0.589				0.72	0.01427
		rs2897344	9	98527819	C	G	NA	1	0.911	0.6				0.703	0.02012
	Chinese	rs10117921	9	98590255	A	G	0.689	0.982	0.649	0.527	6.35e-06	132	86	0.615	0.8076		[23]
		rs6477658	9	98527215	A	G	NA	NA	0.911	0.6				0.7036	0.01521
		rs1596359	9	98527428	C	T	0.792	0.991	0.893	0.58				0.7028	0.01953
		rs1596358	9	98527456	T	C	NA	1	0.911	0.6				0.703	0.02012
		rs1596357	9	98527493	T	C	0.821	0.991	0.893	0.589				0.72	0.01427
		rs2897344	9	98527819	C	G	NA	1	0.911	0.6				0.703	0.02012
	Chinese	rs10118617	9	98590290	T	C	0.683	0.978	0.652	0.523	7.19e-06	132	86	0.6132	0.7834		[23]
		rs6477658	9	98527215	A	G	NA	NA	0.911	0.6				0.7036	0.01521
		rs1596359	9	98527428	C	T	0.792	0.991	0.893	0.58				0.7028	0.01953
		rs1596358	9	98527456	T	C	NA	1	0.911	0.6				0.703	0.02012
		rs1596357	9	98527493	T	C	0.821	0.991	0.893	0.589				0.72	0.01427
		rs2897344	9	98527819	C	G	NA	1	0.911	0.6				0.703	0.02012
	Chinese	rs10119466	9	98591446	A	G	0.689	0.982	0.756	0.527	9.71e-05	132	86	0.6141	0.7964		[23]
		rs6477658	9	98527215	A	G	NA	NA	0.911	0.6				0.7036	0.01521
		rs1596359	9	98527428	C	T	0.792	0.991	0.893	0.58				0.7028	0.01953
		rs1596358	9	98527456	T	C	NA	1	0.911	0.6				0.703	0.02012
		rs1596357	9	98527493	T	C	0.821	0.991	0.893	0.589				0.72	0.01427
		rs2897344	9	98527819	C	G	NA	1	0.911	0.6				0.703	0.02012
	Chinese	rs10119556	9	98591807	A	G	0.689	0.982	0.649	0.522	8.97e-06	132	86	0.6135	0.7938		[23]
		rs6477658	9	98527215	A	G	NA	NA	0.911	0.6				0.7036	0.01521
		rs1596359	9	98527428	C	T	0.792	0.991	0.893	0.58				0.7028	0.01953
		rs1596358	9	98527456	T	C	NA	1	0.911	0.6				0.703	0.02012
		rs1596357	9	98527493	T	C	0.821	0.991	0.893	0.589				0.72	0.01427
		rs2897344	9	98527819	C	G	NA	1	0.911	0.6				0.703	0.02012
	Chinese	rs10124911	9	98607205	C	A	0.689	0.982	0.756	0.527	9.71e-05	137	88	0.6158	0.7449		[23]
		rs6477658	9	98527215	A	G	NA	NA	0.911	0.6				0.7036	0.01521
		rs1596359	9	98527428	C	T	0.792	0.991	0.893	0.58				0.7028	0.01953
		rs1596358	9	98527456	T	C	NA	1	0.911	0.6				0.703	0.02012
		rs1596357	9	98527493	T	C	0.821	0.991	0.893	0.589				0.72	0.01427
		rs2897344	9	98527819	C	G	NA	1	0.911	0.6				0.703	0.02012
	Chinese	rs12236125	9	98623289	C	G	NA	0.96	0.747	0.527	4.96e-05	138	89	0.6171	0.7806		[23]
		rs6477658	9	98527215	A	G	NA	NA	0.911	0.6				0.7036	0.01521
		rs1596359	9	98527428	C	T	0.792	0.991	0.893	0.58				0.7028	0.01953
		rs1596358	9	98527456	T	C	NA	1	0.911	0.6				0.703	0.02012
		rs1596357	9	98527493	T	C	0.821	0.991	0.893	0.589				0.72	0.01427
		rs2897344	9	98527819	C	G	NA	1	0.911	0.6				0.703	0.02012
	Chinese	rs7859940	9	98624701	G	A	0.472	0.973	0.643	0.235	5.77e-06	139	90	0.3825	0.912		[23]
		rs6477658	9	98527215	A	G	NA	NA	0.911	0.6				0.7036	0.01521
		rs1596359	9	98527428	C	T	0.792	0.991	0.893	0.58				0.7028	0.01953
		rs1596358	9	98527456	T	C	NA	1	0.911	0.6				0.703	0.02012
		rs1596357	9	98527493	T	C	0.821	0.991	0.893	0.589				0.72	0.01427
		rs2897344	9	98527819	C	G	NA	1	0.911	0.6				0.703	0.02012
	Chinese	rs10124033	9	98653925	G	A	0.575	0.982	0.643	0.394	6.9e-06	145	94	0.5386	0.7909		[23]
		rs6477658	9	98527215	A	G	NA	NA	0.911	0.6				0.7036	0.01521
		rs1596359	9	98527428	C	T	0.792	0.991	0.893	0.58				0.7028	0.01953
		rs1596358	9	98527456	T	C	NA	1	0.911	0.6				0.703	0.02012
		rs1596357	9	98527493	T	C	0.821	0.991	0.893	0.589				0.72	0.01427
		rs2897344	9	98527819	C	G	NA	1	0.911	0.6				0.703	0.02012
63	European	rs4743034	9	108672174	G	A	0.642	0.788	0.827	0.558	2.1e-08	69	53	0.5828	0.8283	TRUE	[21]
		rs10816438	9	108619853	G	A	0.83	0.792	0.851	0.827				0.8231	0.02215	TRUE
		rs12337584	9	108624496	G	C	NA	0.925	0.9	0.907				0.9021	0.0321	TRUE
		rs10978653	9	108629047	C	T	0.83	0.792	0.851	0.827				0.8283	0.01131	TRUE
		rs7044116	9	108635592	A	G	0.821	0.774	0.851	0.827				0.8289	0.0321	TRUE
		rs9792598	9	108637992	C	T	0.943	0.902	0.935	0.889				0.8896	0.04177	TRUE
		rs7027110	9	108638867	G	A	0.821	0.774	0.845	0.808				0.8206	0.0426	TRUE
		rs10125300	9	108647006	C	T	0.481	0.602	0.786	0.301				0.3809	0.01464	TRUE
		rs4333673	9	108650277	G	A	0.849	0.774	0.845	0.82				0.8215	0.03456	TRUE
		rs12340042	9	108653184	T	C	0.925	0.907	0.935	0.887				0.8903	0.01942	TRUE
		rs10283476	9	108654670	C	T	NA	0.924	0.942	0.871				0.8694	0.02034	TRUE
		rs10978661	9	108658295	T	C	0.972	0.881	0.97	0.973				0.95741	0.001433	TRUE
		rs7850188	9	108658464	T	C	0.529	0.599	0.786	0.35				0.4317	0.002129	TRUE
		rs4743032	9	108659028	A	T	NA	0.742	0.867	0.808				0.8219	0.03401	TRUE
		rs976575	9	108689599	A	G	NA	0.608	0.778	0.25				0.3215	0.01646	TRUE
		rs7045628	9	108690725	G	T	0.425	0.642	0.768	0.274				0.3358	0.004318	TRUE
		rs11794083	9	108690913	G	T	0.942	0.841	0.928	0.872				0.8563	0.0002737	TRUE
		rs10978666	9	108692804	C	G	NA	0.825	0.889	0.742				0.732	0.02433	TRUE
		rs10816452	9	108709277	G	C	NA	0.842	0.889	0.575				0.5851	0.001422	TRUE
		rs7020564	9	108709837	A	T	NA	0.7	0.678	0.092				0.2036	0.004156	TRUE
64	European	rs946053	9	116089712	T	G	0.283	0.535	0.036	0.164	1.7e-07	23	13				[21]
		rs7872856	9	116091696	G	A	NA	0.758	0.289	0.65				0.6737	0.2652	TRUE
65	European	rs7869550	9	118174617	A	G	NA	0.763	1	0.915	1.2e-06	66	55	0.92547	0.8832	TRUE	[18]
		rs16933434	9	118121998	A	G	NA	0.992	0.756	0.983				0.96698	0.008062	FALSE
		rs11999361	9	118122407	T	C	0.991	0.996	0.744	0.978				0.96424	0.007377	FALSE
		rs7039432	9	118128004	T	C	NA	0.992	0.711	0.983				0.96694	0.008194	FALSE
		rs7862256	9	118143068	G	A	0.462	0.235	0.024	0.504				0.4061	0.04682	FALSE
		rs2418444	9	118145488	T	G	0.443	0.226	0.024	0.487				0.4042	0.04716	FALSE
		rs7020782	9	118146702	C	A	0.623	0.321	0.268	0.779				0.6394	0.02254	FALSE
66	European	rs7466269	9	132453905	A	G	0.755	0.659	0.506	0.73	7.5e-07	89	62	0.7607	0.9925	FALSE	[18]
		rs17453184	9	132478103	T	A	0.981	0.92	1	1				0.98618	0.07032	TRUE
67	European	rs1772810	10	119147475	A	C	0.736	0.699	0.94	0.783	1e-07	146	107	0.7367	0.7677		[24]
		rs2803799	10	119071705	C	T	NA	0.117	0.422	0.375				0.3518	0.08004
68	Korean	rs4751815	10	122691495	G	A	0.255	0.562	0.833	0.23	2.4e-05	146	113	0.2997	0.2655	TRUE	[25]
		rs12242204	10	122604587	A	G	NA	0.65	0.567	0.888				0.822	0.02624	FALSE
		rs7092977	10	122605211	T	C	NA	0.653	0.568	0.881				0.822	0.02624	FALSE
		rs10886787	10	122605643	A	G	NA	0.65	0.567	0.625				0.6135	0.01504	FALSE
		rs768798	10	122606348	T	C	NA	0.65	0.567	0.625				0.6135	0.01504	FALSE
		rs11199602	10	122606885	A	T	0.821	0.637	0.56	0.889				0.822	0.02624	FALSE
		rs10886788	10	122610241	G	A	0.689	0.637	0.56	0.588				0.6135	0.01536	FALSE
		rs11199604	10	122610606	A	C	0.821	0.637	0.56	0.889				0.822	0.02624	FALSE
		rs3758507	10	122612828	T	C	0.821	0.637	0.56	0.889				0.822	0.02624	FALSE
		rs12263051	10	122613332	C	T	0.817	0.615	0.567	0.873				0.8076	0.01928	FALSE
		rs10886789	10	122614669	G	A	0.821	0.637	0.56	0.889				0.822	0.02624	FALSE
		rs2289335	10	122616028	C	T	NA	0.658	0.567	0.888				0.8218	0.02453	FALSE
		rs9325569	10	122621057	G	A	NA	0.65	0.567	0.917				0.8698	0.03048	FALSE
		rs1992274	10	122628063	T	A	NA	0.658	0.571	0.883				0.8001	0.01014	FALSE
		rs3758508	10	122628826	G	A	NA	0.647	0.567	0.602				0.5887	0.02527	FALSE
		rs3758509	10	122628850	G	A	0.821	0.637	0.555	0.879				0.7991	0.009463	FALSE
		rs3758510	10	122629160	A	C	0.66	0.637	0.56	0.58				0.5894	0.02667	FALSE
		rs4751802	10	122629301	G	A	NA	0.647	0.567	0.883				0.8001	0.01014	FALSE
		rs4751805	10	122630233	T	A	NA	0.647	0.567	0.602				0.5887	0.02527	FALSE
		rs4372362	10	122634982	C	G	0.66	0.637	0.56	0.58				0.5839	0.03233	FALSE
		rs7899928	10	122635366	A	T	NA	0.647	0.567	0.602				0.5887	0.02527	FALSE
		rs7079527	10	122636103	C	T	0.66	0.637	0.554	0.575				0.5887	0.02527	FALSE
		rs7067668	10	122636633	T	C	NA	0.653	0.567	0.608				0.5887	0.02527	FALSE
		rs3813715	10	122638300	T	C	NA	0.65	0.567	0.608				0.5887	0.02527	FALSE
		rs4752472	10	122640645	A	C	NA	NA	0.567	0.883				0.8001	0.009413	FALSE
		rs12415091	10	122646609	G	T	0.858	0.637	0.56	0.929				0.8698	0.02985	FALSE
		rs6585674	10	122648007	C	T	0.66	0.637	0.56	0.58				0.5887	0.02527	FALSE
		rs2289336	10	122649480	C	T	0.66	0.642	0.56	0.58				0.5887	0.02527	FALSE
		rs11199636	10	122650763	T	C	NA	0.65	0.567	0.612				0.5945	0.01365	FALSE
		rs1866518	10	122651094	T	C	0.66	0.635	0.56	0.58				0.5887	0.02527	FALSE
		rs1530116	10	122657012	T	G	0.858	0.637	0.56	0.929				0.8698	0.02985	FALSE
		rs1045154	10	122658594	G	A	0.821	0.633	0.543	0.876				0.8001	0.009413	FALSE
		rs1045179	10	122658791	A	C	0.642	0.638	0.56	0.55				0.5693	0.04197	FALSE
		rs10128371	10	122659305	A	C	NA	0.65	0.58	0.552				0.5693	0.04197	FALSE
		rs729704	10	122660328	C	T	NA	0.658	0.58	0.89				0.8005	0.009321	FALSE
		rs4751807	10	122666991	C	T	NA	0.65	0.567	0.551				0.5691	0.0381	FALSE
		rs4751810	10	122667268	C	T	0.642	0.637	0.56	0.536				0.5697	0.03658	FALSE
		rs7094695	10	122667416	A	C	0.642	0.637	0.56	0.536				0.5692	0.03734	FALSE
		rs10788129	10	122667858	G	A	NA	0.65	0.567	0.892				0.8131	0.01029	FALSE
		rs1659592	10	122683554	T	C	NA	0.183	0.056	0.305				0.2979	0.04614	TRUE
69	Korean	rs6483645	11	20128523	G	C	0.491	0.473	0.732	0.527	4.5e-05	9	4	0.53	0.7951	TRUE	[25]
		rs7125288	11	20124243	G	A	0.915	0.872	0.982	0.956				0.92042	0.2208	FALSE
70	Korean	rs11228763	11	56267736	A	G	0.906	0.903	0.929	0.912	1.4e-05	364	291	0.92157	0.9091	TRUE	[25]
		rs1945261	11	56093885	A	G	0.255	0.124	0.095	0.261				0.2281	0.04529	FALSE
		rs1945263	11	56096777	G	A	NA	0.1	0.122	0.3				0.243	0.04007	FALSE
		rs11228681	11	56139534	T	C	NA	0.875	0.886	0.783				0.8025	0.02272	TRUE
		rs11228687	11	56150104	G	A	NA	0.9	0.886	0.783				0.8044	0.03842	TRUE
		rs4939081	11	56150864	G	A	NA	0.1	0.114	0.3				0.2237	0.03111	FALSE
		rs12225169	11	56155557	A	G	NA	0.898	0.864	0.798				0.8072	0.03248	TRUE
		rs11228693	11	56170501	C	A	0.774	0.875	0.905	0.781				0.8105	0.0376	TRUE
71	European	rs2187642	12	11746891	A	C	0.792	0.407	0.595	0.929	1.5e-06	103	75				[21]
		rs7955206	12	11761374	T	C	0.708	0.996	0.851	0.603				0.6823	0.0098	FALSE
		rs2856339	12	11798086	T	C	0.933	0.973	1	0.901				0.90694	0.043	FALSE
72	European	rs11611208	12	20649880	G	A	0.972	0.933	1	0.991	2.2e-06	63	38				[21]
		rs7968002	12	20656321	A	G	NA	0.858	0.761	0.942				0.94504	0.01899	FALSE
73	European	rs1042725	12	64644614	C	T	0.604	0.496	0.214	0.656	2.7e-20	61	41	0.6054	0.6437	TRUE	[18]
		rs10878350	12	64634137	A	C	0.821	0.779	0.256	0.863				0.8724	0.01216	TRUE
		rs1480464	12	64656838	C	T	0.821	0.781	0.247	0.862				0.8491	0.04936	TRUE
	European	rs8756	12	64646019	C	A	0.415	0.473	0.095	0.451	1.8e-16	61	41	0.3999	0.729	FALSE	[21]
		rs10878350	12	64634137	A	C	0.821	0.779	0.256	0.863				0.8724	0.01216	TRUE
		rs1480464	12	64656838	C	T	0.821	0.781	0.247	0.862				0.8491	0.04936	TRUE
	European	rs7968682	12	64658147	G	T	0.443	0.473	0.089	0.482	7e-08	61	41	0.4117	0.8088		[17]
		rs10878350	12	64634137	A	C	0.821	0.779	0.256	0.863				0.8724	0.01216
		rs1480464	12	64656838	C	T	0.821	0.781	0.247	0.862				0.8491	0.04936
74	European	rs11177669	12	68114948	G	A	0.689	0.765	0.756	0.65	3.2e-06	16	5				[21]
		rs10878985	12	68116910	A	G	0.792	0.757	0.649	0.781				0.7867	0.05394	TRUE
75	European	rs3825199	12	92501085	A	G	0.726	0.788	0.679	0.739	1.8e-07	24	18	0.7752	0.0896	TRUE	[21]
		rs7310512	12	92500834	C	T	0.509	0.783	0.667	0.46				0.5451	0.02554	TRUE
	European	rs11107116	12	92502635	G	T	0.896	0.788	0.679	0.929	5.6e-10	24	18	0.92339	0.3788	TRUE	[20]
		rs7310512	12	92500834	C	T	0.509	0.783	0.667	0.46				0.5451	0.02554	TRUE
76	Korean	rs2292303	12	101037661	G	C	NA	0.991	0.69	1	8.6e-05	137	102				[25]
		rs10860847	12	101139626	C	T	0.396	0.625	0.53	0.446				0.4883	0.1468	FALSE
77	Korean	rs11246833	12	130623673	G	C	0.962	0.951	0.577	0.978	4.1e-05	105	80	0.93664	0.02388	TRUE	[25]
		rs7399173	12	130602381	G	A	0.972	0.951	0.583	0.969				0.93707	0.03825	TRUE
		rs7398686	12	130613760	G	A	0.972	0.951	0.571	0.978				0.93664	0.02388	TRUE
		rs7398890	12	130616812	T	C	NA	0.958	0.611	0.992				0.93869	0.04953	TRUE
		rs7397707	12	130634950	C	G	0.745	0.701	0.548	0.85				0.7775	0.04044	TRUE
		rs7315621	12	130651149	G	A	0.67	0.597	0.613	0.621				0.6096	0.02463	TRUE
		rs12304872	12	130656080	G	C	NA	0.358	0.314	0.339				0.4785	0.04562	FALSE
78	European	rs1239947	13	50004556	C	T	0.321	0.336	0.107	0.341	7.6e-06	66	51	0.3665	0.8806	TRUE	[21]
		rs123378	13	49986810	G	A	NA	0.292	0.156	0.242				0.2763	0.03393	TRUE
		rs201748	13	49989391	C	T	0.67	0.898	0.905	0.615				0.5962	0.01207	TRUE
		rs3118904	13	49998098	G	A	0.717	0.677	0.887	0.783				0.7925	0.03801	FALSE
	European	rs3116602	13	50009356	T	G	0.991	0.823	0.982	0.992	6.8e-09	293	229	0.96141	0.6523	FALSE	[20]
		rs201765	13	49958522	G	A	0.226	0.111	0.065	0.217				0.2025	0.04249	FALSE
		rs201762	13	49963837	T	G	0.962	0.821	0.976	0.969				0.98425	0.033	TRUE
		rs123378	13	49986810	G	A	NA	0.292	0.156	0.242				0.2763	0.03393	TRUE
		rs201748	13	49989391	C	T	0.67	0.898	0.905	0.615				0.5962	0.01207	TRUE
		rs3118904	13	49998098	G	A	0.717	0.677	0.887	0.783				0.7925	0.03801	FALSE
		rs7993968	13	50051733	C	T	0.783	0.982	0.97	0.726				0.7687	0.01551	TRUE
		rs4941673	13	50071241	G	A	0.689	0.447	0.53	0.584				0.6463	0.02865	FALSE
		rs4942931	13	50072312	C	T	0.642	0.407	0.5	0.54				0.5832	0.02345	FALSE
79	Chinese	rs2793701	13	97198607	C	A	0.587	0.655	0.911	0.655	7.85e-06	142	112	0.654	0.4072		[23]
		rs7991832	13	97125871	G	A	0.981	0.608	0.655	0.964				0.94675	0.01207
		rs8000730	13	97145101	G	A	0.736	0.611	0.458	0.6				0.6435	0.03797
		rs9517022	13	97171021	A	G	0.953	0.699	0.768	0.995				0.94121	0.01467
80	European	rs10132817	14	35971688	G	A	0.856	0.491	0.759	1	9.9e-06	66	44	0.899	0.1835	TRUE	[21]
		rs17104525	14	35991682	C	T	0.863	0.992	0.887	0.746				0.8404	0.0519	FALSE
81	European	rs17104630	14	36069800	A	G	NA	0.958	0.818	0.992	8.1e-06	76	68	0.96438	0.1491	FALSE	[18]
		rs7157846	14	36173754	A	G	NA	0.467	0.322	0.567				0.5165	0.01182	FALSE
		rs7140425	14	36178230	G	A	0.811	0.735	0.738	0.836				0.7956	0.02508	FALSE
		rs1569848	14	36186109	G	A	0.896	0.903	0.881	0.965				0.93714	0.03315	TRUE
		rs1955753	14	36189652	G	C	0.896	0.906	0.887	0.965				0.93664	0.04267	TRUE
		rs6571755	14	36190727	C	T	0.625	0.482	0.381	0.646				0.6331	0.01969	FALSE
82	Korean	rs17110818	14	80121106	T	A	0.896	0.812	0.762	0.894	1.6e-05	138	95	0.8973	0.8187	TRUE	[25]
		rs8008043	14	80177100	A	G	NA	0.72	0.656	0.89				0.8837	0.09237	FALSE
83	European	rs3783937	14	91477446	C	T	0.896	0.77	0.744	0.982	8.2e-05	216	155	0.93772	0.08609	TRUE	[18]
		rs2017488	14	91437097	T	C	0.802	0.814	0.946	0.761				0.774	0.02697	FALSE
		rs2430366	14	91440647	A	T	0.811	0.824	0.946	0.77				0.7762	0.02715	FALSE
		rs2018736	14	91442756	C	A	0.717	0.504	0.53	0.748				0.7713	0.02477	FALSE
		rs2430367	14	91453245	C	T	NA	0.839	0.933	0.942				0.8999	0.02382	FALSE
		rs17732602	14	91458062	C	A	0.802	0.752	0.81	0.889				0.8708	0.02865	TRUE
		rs10149504	14	91463925	C	T	0.783	0.617	0.75	0.854				0.8356	0.0245	TRUE
		rs2295170	14	91558927	T	C	NA	0.72	0.644	0.931				0.8337	0.03155	TRUE
		rs12588287	14	91606712	T	C	0.717	0.765	0.565	0.876				0.8266	0.01797	TRUE
	European	rs7153027	14	91496975	A	C	0.396	0.631	0.695	0.42	1.1e-10	223	161	0.4432	0.8189	TRUE	[21]
		rs2017488	14	91437097	T	C	0.802	0.814	0.946	0.761				0.774	0.02697	FALSE
		rs2430366	14	91440647	A	T	0.811	0.824	0.946	0.77				0.7762	0.02715	FALSE
		rs2018736	14	91442756	C	A	0.717	0.504	0.53	0.748				0.7713	0.02477	FALSE
		rs2430367	14	91453245	C	T	NA	0.839	0.933	0.942				0.8999	0.02382	FALSE
		rs17732602	14	91458062	C	A	0.802	0.752	0.81	0.889				0.8708	0.02865	TRUE
		rs10149504	14	91463925	C	T	0.783	0.617	0.75	0.854				0.8356	0.0245	TRUE
		rs2295170	14	91558927	T	C	NA	0.72	0.644	0.931				0.8337	0.03155	TRUE
		rs12588287	14	91606712	T	C	0.717	0.765	0.565	0.876				0.8266	0.01797	TRUE
	European	rs8007661	14	91529711	C	T	0.24	0.588	0.506	0.208	5.5e-10	199	141	0.294	0.2918	TRUE	[18]
		rs2017488	14	91437097	T	C	0.802	0.814	0.946	0.761				0.774	0.02697	FALSE
		rs2430366	14	91440647	A	T	0.811	0.824	0.946	0.77				0.7762	0.02715	FALSE
		rs2018736	14	91442756	C	A	0.717	0.504	0.53	0.748				0.7713	0.02477	FALSE
		rs2430367	14	91453245	C	T	NA	0.839	0.933	0.942				0.8999	0.02382	FALSE
		rs17732602	14	91458062	C	A	0.802	0.752	0.81	0.889				0.8708	0.02865	TRUE
		rs10149504	14	91463925	C	T	0.783	0.617	0.75	0.854				0.8356	0.0245	TRUE
		rs2295170	14	91558927	T	C	NA	0.72	0.644	0.931				0.8337	0.03155	TRUE
		rs12588287	14	91606712	T	C	0.717	0.765	0.565	0.876				0.8266	0.01797	TRUE
84	European	rs11858942	15	77391837	A	G	0.887	0.638	0.881	0.925	0.0015	19	15	0.8704	0.4061	TRUE	[18]
85	European	rs2562784	15	82077496	A	G	0.726	0.788	0.643	0.562	6.4e-08	235	113	0.6358	0.1365	TRUE	[18]
		rs17586847	15	82085136	A	G	0.717	0.5	0.637	0.836				0.7621	0.02725	FALSE
		rs1365199	15	82214438	G	T	0.16	0.571	0.399	0.155				0.2293	0.02989	FALSE
	European	rs2554380	15	82106888	C	T	0.047	0.17	0.018	0.018	8.6e-07	279	141				[21]
		rs12437675	15	81976011	C	T	0.972	0.89	0.657	1				0.98097	0.0481	TRUE
		rs17586847	15	82085136	A	G	0.717	0.5	0.637	0.836				0.7621	0.02725	FALSE
		rs1365199	15	82214438	G	T	0.16	0.571	0.399	0.155				0.2293	0.02989	FALSE
86	European	rs10906982	15	82359162	T	A	0.217	0.504	0.244	0.181	1.7e-08	168	108	0.2005	0.6581	FALSE	[20]
		rs7162542	15	82305294	C	G	NA	0.492	0.044	0.28				0.2234	0.0167	FALSE
		rs10220741	15	82344562	G	A	0.038	0.177	0.03	0				0.01539	0.04248	FALSE
87	European	rs8041863	15	87160693	T	A	0.425	0.504	0.095	0.447	8.1e-08	25	21	0.4222	0.03116	TRUE	[20]
		rs7176941	15	87151971	A	G	0.547	0.509	0.101	0.597				0.5394	0.001765	TRUE
		rs1516796	15	87154802	C	A	NA	0.518	0.146	0.424				0.4233	0.04564	TRUE
		rs11633371	15	87157836	G	T	0.443	0.513	0.095	0.456				0.4267	0.02186	TRUE
		rs8030631	15	87158861	T	C	NA	0.508	0.133	0.45				0.443	0.03433	TRUE
		rs8041863	15	87160693	T	A	0.425	0.504	0.095	0.447				0.4222	0.03116	TRUE
		rs8026676	15	87162673	G	A	NA	0.5	0.133	0.405				0.4222	0.03169	TRUE
		rs4932429	15	87164536	C	G	0.34	0.504	0.095	0.345				0.3882	0.03673	TRUE
		rs4932430	15	87164870	A	C	0.453	0.504	0.095	0.42				0.4603	0.01531	TRUE
88	European	rs4533267	15	98603794	A	G	0.491	0.296	0.19	0.674	3.3e-08	197	110	0.568	0.6376	FALSE	[21]
		rs4412959	15	98582661	T	C	0.632	0.814	0.696	0.659				0.6815	0.002009	FALSE
		rs4401033	15	98585901	G	A	NA	0.842	0.837	0.908				0.8974	0.01485	FALSE
		rs4297664	15	98597783	T	C	0.283	0.425	0.351	0.261				0.2481	0.001573	FALSE
		rs12148837	15	98603313	T	G	0.991	0.854	0.994	1				0.9729	0.01195	TRUE
		rs7180077	15	98631286	G	C	NA	0.833	0.682	0.783				0.8581	0.04506	TRUE
		rs12324888	15	98636705	C	G	0.764	0.915	0.964	0.704				0.7254	0.02622	TRUE
89	European	rs763014	16	615681	T	C	NA	0.575	NA	NA	5.1e-06	83	30				[18]
		rs2071980	16	566347	A	C	NA	0.583	0.386	0.466				0.5212	0.3414	FALSE
90	European	rs26840	16	2225358	C	T	0.925	0.558	0.637	0.96	0.00015	25	9				[18]
		rs26866	16	2190732	A	G	0.33	0.46	0.506	0.345				0.3715	0.225	TRUE
91	Korean	rs7189843	16	80459640	G	C	0.74	0.45	0.489	0.836	6e-05	49	28	0.7604	0.5387	TRUE	[25]
		rs4889419	16	80460491	G	A	0.887	0.814	0.714	0.938				0.9087	0.2267	TRUE
92	European	rs2326458	16	83545180	C	A	0.377	0.168	0.369	0.46	7.7e-07	24	11				[21]
		rs17189758	16	83543885	G	C	0.745	0.42	0.464	0.857				0.8048	0.05311	FALSE
93	European	rs3760318	17	26271841	G	A	0.575	0.65	0.815	0.531	1.8e-09	53	48	0.5466	0.04966	TRUE	[21]
94	Chinese	rs16966703	17	36755924	A	G	0.708	0.907	0.911	0.664	1.7e-08	400	297	0.6776	0.9928		[23]
		rs436266	17	36567324	C	T	0.538	0.412	0.536	0.504				0.5176	0.0213
		rs379685	17	36588351	T	A	NA	0.068	0.068	0				0.04528	0.04965
		rs238822	17	36608760	T	A	NA	0.075	0.067	0.017				0.04731	0.01386
		rs238805	17	36620369	C	A	NA	0.075	0.067	0.017				0.04678	0.0218
		rs238802	17	36622503	C	T	NA	0.076	0.067	0.017				0.04781	0.009027
		rs238800	17	36626567	G	A	0.057	0.08	0.083	0.031				0.04729	0.009927
		rs371374	17	36635354	A	C	0.057	0.08	0.083	0.031				0.04781	0.009027
		rs8064493	17	36646849	A	G	0.17	0.283	0.352	0.083				0.1089	0.03358
		rs975251	17	36660867	G	T	0.066	0.085	0.083	0.031				0.04908	0.01106
		rs4890166	17	36690164	G	A	0.066	0.093	0.083	0.031				0.05012	0.008617
		rs6503619	17	36699659	T	C	NA	0.085	0.078	0.017				0.05012	0.008617
		rs17729480	17	36748773	C	T	NA	0.917	0.933	0.983				0.95029	0.009483
		rs6503623	17	36757185	A	G	NA	0.917	0.933	0.983				0.94983	0.009395
		rs17656814	17	36765648	T	C	NA	0.917	0.933	0.983				0.94983	0.009395
		rs7208580	17	36825759	A	G	0.934	0.907	0.911	0.969				0.94643	0.009777
		rs8071814	17	36830741	G	A	0.934	0.907	0.911	0.964				0.94478	0.01343
		rs2011243	17	36889570	G	A	0.067	0.095	0.083	0.05				0.05709	0.01851
		rs762825	17	36890121	T	G	0.066	0.089	0.098	0.053				0.0578	0.04776
95	European	rs12449568	17	51785154	C	T	0.679	0.46	0.512	0.845	2.4e-06	167	128	0.7742	0.04982	TRUE	[18]
		rs11079220	17	51759053	A	G	0.585	0.611	0.5	0.665				0.6702	0.04822	TRUE
		rs12373157	17	51759317	A	T	0.934	0.85	1	0.91				0.8887	0.03356	TRUE
		rs9303385	17	51763082	A	C	0.792	0.969	1	0.69				0.7339	0.01601	FALSE
		rs12386059	17	51763404	G	A	NA	0.422	0.489	0.655				0.6012	0.004734	TRUE
		rs759109	17	51763801	T	C	0.472	0.429	0.506	0.637				0.6103	0.00216	TRUE
		rs759108	17	51764178	A	G	NA	0.414	0.466	0.672				0.6021	0.002565	TRUE
		rs759107	17	51764470	A	G	0.34	0.27	0.042	0.518				0.4929	0.01123	TRUE
		rs11657999	17	51766507	C	T	0.472	0.429	0.506	0.633				0.6058	0.0007661	TRUE
		rs11079221	17	51767107	G	C	0.472	0.429	0.506	0.637				0.606	0.001111	TRUE
		rs11655026	17	51771004	C	T	NA	0.425	0.478	0.692				0.6096	0.001482	TRUE
		rs2110200	17	51775701	G	T	NA	0.258	0.056	0.492				0.43	0.02429	TRUE
		rs4538066	17	51776493	A	G	0.33	0.27	0.048	0.518				0.4782	0.02686	TRUE
		rs2215756	17	51783066	C	T	0.472	0.429	0.5	0.642				0.5998	0.001031	TRUE
		rs11079224	17	51784256	C	T	0.472	0.433	0.506	0.642				0.5993	0.0009444	TRUE
		rs12602961	17	51785958	T	C	0.764	0.265	0.054	0.929				0.8191	0.00137	TRUE
		rs17821518	17	51788749	T	C	0.858	0.611	0.655	0.987				0.8756	0.001995	TRUE
		rs4794637	17	51797538	C	T	0.613	0.237	0.042	0.77				0.728	0.02232	TRUE
		rs929585	17	51804675	G	A	0.726	0.31	0.03	0.903				0.8108	0.0006506	TRUE
		rs957724	17	51805037	C	A	0.604	0.304	0.03	0.786				0.7402	0.0162	TRUE
		rs7210515	17	51808118	C	T	0.594	0.938	1	0.447				0.5397	0.03055	FALSE
		rs12948531	17	51812321	A	T	NA	0.317	0.044	0.9				0.8076	0.0009787	TRUE
		rs9892936	17	51820427	A	T	NA	0.317	0.044	0.775				0.7376	0.02116	TRUE
		rs2110202	17	51837308	A	G	0.783	0.288	0.036	0.946				0.8289	0.0009802	TRUE
		rs11079230	17	51850294	C	T	0.712	0.286	0.036	0.885				0.7579	0.01544	TRUE
		rs6505057	17	51854578	G	A	0.231	0.735	0.964	0.067				0.174	0.001589	FALSE
		rs2192215	17	51857577	A	G	NA	0.297	0.056	0.933				0.8272	0.0007931	TRUE
		rs11653578	17	51863440	C	G	NA	0.797	0.767	0.975				0.8508	0.002061	TRUE
		rs980081	17	51863905	C	T	NA	0.322	0.211	0.975				0.8508	0.002061	TRUE
		rs11079231	17	51870441	A	G	NA	0.325	0.211	0.958				0.8293	0.01354	TRUE
		rs11654202	17	51875845	G	A	NA	0.319	0.211	0.975				0.8487	0.002143	TRUE
		rs1014267	17	51877861	G	A	0.764	0.292	0.173	0.978				0.8316	0.006597	TRUE
		rs2024316	17	51881300	C	T	0.792	0.31	0.173	0.978				0.8347	0.00451	TRUE
		rs929586	17	51887783	C	A	0.731	0.31	0.173	0.912				0.7976	0.01733	TRUE
		rs8081597	17	51895139	A	G	NA	0.342	0.216	0.783				0.7046	0.04918	TRUE
		rs11079232	17	51896604	A	G	NA	0.342	0.211	0.892				0.7992	0.02593	TRUE
		rs12945783	17	51899745	T	C	NA	0.342	0.205	0.897				0.7992	0.02593	TRUE
		rs12449510	17	51920702	G	A	0.717	0.915	0.863	0.531				0.6107	0.005598	FALSE
		rs10852986	17	51921447	G	C	0.821	0.336	0.173	0.955				0.8439	0.000771	TRUE
		rs764583	17	51923162	A	C	0.425	0.312	0.167	0.606				0.5426	0.002267	TRUE
		rs4794642	17	51923644	G	C	0.736	0.336	0.167	0.894				0.8013	0.00806	TRUE
96	European	rs4794665	17	52205328	A	G	0.679	0.544	0.137	0.646	9.9e-08	90	75	0.6642	0.9277	FALSE	[21]
		rs11656332	17	52196532	C	A	NA	0.625	0.2	0.967				0.856	0.009598	TRUE
		rs963292	17	52197554	C	T	0.774	0.571	0.149	0.92				0.8322	0.03018	TRUE
		rs1467246	17	52200116	C	T	0.774	0.571	0.137	0.916				0.8264	0.0472	TRUE
		rs11658180	17	52243351	G	A	0.811	0.619	0.238	0.925				0.8681	0.01341	TRUE
97	Korean	rs2079795	17	56851431	T	C	0.491	0.314	0.327	0.58	2.9e-06	24	19	0.5207	0.02064	TRUE	[25]
		rs11079429	17	56827185	G	A	0.83	0.332	0.667	0.969				0.8428	0.008855	TRUE
		rs2270114	17	56833558	G	C	NA	0.267	0.567	0.924				0.8092	0.0107	TRUE
		rs8068318	17	56838548	C	T	0.717	0.268	0.571	0.819				0.7242	0.02178	TRUE
		rs9892365	17	56846166	A	G	NA	0.3	0.244	0.192				0.166	0.006255	TRUE
		rs758599	17	56847050	A	T	NA	0.3	0.307	0.617				0.533	0.01512	TRUE
		rs758598	17	56847496	A	G	0.5	0.314	0.321	0.566				0.5323	0.01357	TRUE
		rs1076392	17	56847790	T	C	0.5	0.314	0.321	0.566				0.5334	0.022	TRUE
		rs882367	17	56849356	C	T	0.491	0.314	0.321	0.544				0.5258	0.02383	TRUE
		rs11868532	17	56850865	T	C	NA	0.375	0.556	0.949				0.839	0.009796	TRUE
		rs9905140	17	56851020	T	C	0.774	0.393	0.572	0.881				0.7937	0.003895	TRUE
		rs757608	17	56852059	A	G	0.198	0.314	0.274	0.19				0.2028	0.008865	TRUE
		rs7214743	17	56852834	A	G	NA	0.28	0.256	0.225				0.2032	0.008507	TRUE
		rs9905385	17	56853032	A	G	0.202	0.315	0.277	0.18				0.2054	0.00685	TRUE
	European	rs757608	17	56852059	A	G	0.198	0.314	0.274	0.19	6.3e-08	18	15	0.2028	0.008865	TRUE	[21]
		rs8068318	17	56838548	C	T	0.717	0.268	0.571	0.819				0.7242	0.02178	TRUE
		rs9892365	17	56846166	A	G	NA	0.3	0.244	0.192				0.166	0.006255	TRUE
		rs758599	17	56847050	A	T	NA	0.3	0.307	0.617				0.533	0.01512	TRUE
		rs758598	17	56847496	A	G	0.5	0.314	0.321	0.566				0.5323	0.01357	TRUE
		rs1076392	17	56847790	T	C	0.5	0.314	0.321	0.566				0.5334	0.022	TRUE
		rs882367	17	56849356	C	T	0.491	0.314	0.321	0.544				0.5258	0.02383	TRUE
		rs11868532	17	56850865	T	C	NA	0.375	0.556	0.949				0.839	0.009796	TRUE
		rs9905140	17	56851020	T	C	0.774	0.393	0.572	0.881				0.7937	0.003895	TRUE
		rs2079795	17	56851431	T	C	0.491	0.314	0.327	0.58				0.5207	0.02064	TRUE
		rs7214743	17	56852834	A	G	NA	0.28	0.256	0.225				0.2032	0.008507	TRUE
		rs9905385	17	56853032	A	G	0.202	0.315	0.277	0.18				0.2054	0.00685	TRUE
98	European	rs7209435	17	59066696	T	C	0.245	0.719	0.935	0.2	7.1e-07	105	69	0.2901	0.01971	TRUE	[21]
		rs9896476	17	58983424	G	C	0.755	0.739	0.952	0.898				0.8229	0.01528	FALSE
		rs17631394	17	58999732	G	A	0.712	0.717	0.958	0.854				0.8007	0.019	FALSE
		rs16947005	17	59056721	A	G	0.5	0.708	0.935	0.58				0.6411	0.017	FALSE
		rs7220821	17	59057879	G	A	0.245	0.712	0.935	0.146				0.2914	0.04644	TRUE
		rs8064261	17	59058944	G	A	NA	0.675	0.967	0.567				0.6477	0.02058	FALSE
		rs17549954	17	59060764	A	G	NA	0.678	0.966	0.873				0.7925	0.02895	FALSE
		rs6504169	17	59062877	A	G	NA	0.675	0.967	0.583				0.662	0.01267	FALSE
		rs6504171	17	59063742	G	A	0.245	0.712	0.935	0.146				0.29	0.02195	TRUE
		rs9903897	17	59070437	T	A	NA	0.678	0.967	0.2				0.2897	0.01895	TRUE
		rs8081612	17	59078427	C	T	0.245	0.717	0.935	0.146				0.2905	0.02213	TRUE
		rs8075273	17	59082613	C	A	0.49	0.707	0.934	0.589				0.6439	0.04116	FALSE
		rs9901112	17	59084349	C	G	NA	0.675	0.967	0.575				0.6476	0.04364	FALSE
		rs6504173	17	59088788	T	C	0.245	0.712	0.935	0.146				0.2897	0.01895	TRUE
		rs7216798	17	59094695	G	A	0.245	0.71	0.929	0.143				0.2897	0.01895	TRUE
		rs8070650	17	59097772	A	G	0.509	0.712	0.935	0.584				0.6645	0.04707	FALSE
		rs992416	17	59099637	A	C	0.509	0.712	0.935	0.584				0.6643	0.04434	FALSE
		rs11079508	17	59103798	T	C	0.509	0.712	0.935	0.58				0.6629	0.03697	FALSE
		rs12325866	17	59109706	G	A	0.509	0.714	0.922	0.585				0.6631	0.03649	FALSE
		rs11658329	17	59116763	G	C	0.245	0.721	0.934	0.147				0.2911	0.01986	TRUE
		rs9912201	17	59116940	A	G	0.698	0.712	0.935	0.819				0.79	0.01265	FALSE
		rs9912904	17	59117266	A	C	0.509	0.712	0.935	0.584				0.6651	0.02201	FALSE
		rs9901507	17	59119256	G	A	0.245	0.712	0.934	0.146				0.2874	0.02	TRUE
		rs1877316	17	59120612	C	A	0.528	0.712	0.935	0.597				0.6706	0.02292	FALSE
		rs7211213	17	59123188	T	C	0.292	0.712	0.911	0.226				0.3343	0.01919	TRUE
		rs13380863	17	59134525	G	A	0.698	0.714	0.935	0.819				0.7884	0.01186	FALSE
		rs2013288	17	59139636	C	T	0.5	0.712	0.935	0.544				0.6517	0.01533	FALSE
		rs2137144	17	59159339	G	A	0.104	0.389	0.405	0.115				0.1266	0.01494	FALSE
		rs9891018	17	59181588	T	C	0.5	0.712	0.935	0.549				0.6526	0.01571	FALSE
		rs11651075	17	59190939	C	T	NA	0.686	0.967	0.534				0.6517	0.02198	FALSE
		rs8076717	17	59204033	A	G	0.698	0.712	0.935	0.823				0.7909	0.009529	FALSE
		rs8078462	17	59211669	T	G	NA	0.675	0.965	0.508				0.6499	0.0249	FALSE
		rs11079511	17	59212269	G	C	0.698	0.712	0.935	0.823				0.7909	0.01037	FALSE
		rs9747164	17	59218519	T	C	NA	0.675	0.967	0.864				0.7909	0.01037	FALSE
		rs7207569	17	59221519	C	A	NA	0.675	0.967	0.517				0.6498	0.02647	FALSE
		rs8069687	17	59236755	A	G	0.49	0.712	0.935	0.54				0.6498	0.02647	FALSE
		rs7223966	17	59247130	G	A	NA	0.678	0.977	0.508				0.6494	0.02999	FALSE
99	European	rs4800148	18	18978326	G	A	0.311	0.239	0.232	0.31	3.7e-09	71	56				[21]
		rs8093542	18	18963121	A	C	0.094	0.243	0.125	0.04				0.06978	0.001942	TRUE
		rs4239437	18	18986222	T	C	0.208	0.241	0.143	0.071				0.1155	0.02662	TRUE
		rs4308051	18	18989459	T	G	0.198	0.239	0.149	0.071				0.1087	0.01751	TRUE
		rs748717	18	19083582	C	A	0.557	0.496	0.661	0.633				0.5235	0.01026	FALSE
		rs2164029	18	19085007	A	G	0.491	0.584	0.405	0.416				0.4815	0.006632	TRUE
		rs6507568	18	19086555	G	A	0.113	0.239	0.298	0.102				0.1014	0.004721	TRUE
100	European	rs8099594	18	45245158	A	G	0.453	0.602	0.427	0.535	3.1e-07	201	152	0.4855	0.3331	FALSE	[20]
		rs4939875	18	45336312	G	C	0.057	0.212	0.47	0				0.03744	0.03476	FALSE
		rs9958947	18	45340930	C	T	0.057	0.217	0.464	0				0.03491	0.03007	FALSE
101	European	rs12958987	18	48613000	G	T	0.894	0.734	0.801	0.972	0.0045	237	176	0.91977	0.7796	FALSE	[18]
		rs1074057	18	48621846	T	C	0.943	0.938	0.935	0.885				0.90083	0.2048	TRUE
102	European	rs12986413	19	2121954	A	T	0.538	0.541	0.56	0.54	2.9e-08	56	28	0.5538	0.256	TRUE	[18]
		rs2159213	19	2087102	T	C	NA	0.517	0.456	0.492				0.5313	0.0323	TRUE
103	European	rs7249094	19	8578000	G	A	0.472	0.597	0.101	0.429	1.3e-06	2	0				[21]
		rs7507610	19	8571305	T	A	NA	0.746	0.178	0.758
104	European	rs6116651	20	5034939	A	T	NA	0.879	1	0.695	0.00047	65	40	0.7127	0.1931	TRUE	[18]
		rs6139621	20	5022421	T	C	NA	0.342	0.2	0.212				0.1932	0.05733	TRUE
105	European	rs967417	20	6568893	G	A	0.792	0.593	0.196	0.881	1.5e-08	210	120	0.7719	0.3505	TRUE	[21]
		rs6117293	20	6414644	G	A	0.708	0.677	0.351	0.79				0.7667	0.042	FALSE
		rs4239767	20	6528219	C	T	0.642	0.389	0.161	0.681				0.6175	0.03416	TRUE
		rs6107847	20	6532196	C	G	0.689	0.615	0.28	0.704				0.6815	0.02818	TRUE
		rs6140039	20	6532303	G	A	NA	0.617	0.267	0.72				0.6821	0.02715	TRUE
		rs6054383	20	6532604	G	T	0.736	0.606	0.28	0.836				0.7632	0.0354	TRUE
		rs6085628	20	6540907	G	A	NA	0.767	0.911	0.758				0.7809	0.01708	TRUE
		rs2145270	20	6569685	C	T	0.547	0.412	0.107	0.558				0.4688	0.03866	TRUE
106	European	rs6060369	20	33370575	T	C	0.358	0.664	0.75	0.221	1.4e-16	145	105	0.3053	0.9955	TRUE	[18]
		rs6058227	20	33359361	C	T	0.792	0.938	0.833	0.712				0.7249	0.04837	FALSE
		rs6088792	20	33373198	C	T	0.821	0.726	0.923	0.841				0.8254	0.003341	TRUE
		rs17323916	20	33373995	G	A	NA	0.792	0.94	0.845				0.8235	0.001035	TRUE
		rs941664	20	33403387	G	C	NA	0.292	0.089	0.158				0.1637	0.000484	FALSE
		rs941665	20	33406695	C	T	0.17	0.274	0.077	0.15				0.1732	0.0009436	FALSE
		rs1210224	20	33444274	T	C	NA	0.284	0.089	0.161				0.1667	0.001695	FALSE
		rs6088832	20	33469590	C	T	0.83	0.726	0.923	0.85				0.8382	0.002375	TRUE
		rs6087709	20	33481358	C	G	0.821	0.739	0.923	0.854				0.8383	0.004253	TRUE
		rs10439606	20	33531574	A	G	NA	0.875	0.767	0.754				0.8247	0.008111	TRUE
		rs4911507	20	33539412	T	C	0.811	0.858	0.78	0.781				0.8247	0.008111	TRUE
		rs4911509	20	33550723	C	G	0.811	0.858	0.78	0.779				0.8237	0.006541	TRUE
		rs3748433	20	33553933	G	A	0.849	0.942	0.839	0.788				0.8402	0.02412	TRUE
	European	rs6088792	20	33373198	C	T	0.821	0.726	0.923	0.841	8e-07	83	60	0.8254	0.003341	TRUE	[21]
		rs6058227	20	33359361	C	T	0.792	0.938	0.833	0.712				0.7249	0.04837	FALSE
		rs17323916	20	33373995	G	A	NA	0.792	0.94	0.845				0.8235	0.001035	TRUE
		rs941664	20	33403387	G	C	NA	0.292	0.089	0.158				0.1637	0.000484	FALSE
		rs941665	20	33406695	C	T	0.17	0.274	0.077	0.15				0.1732	0.0009436	FALSE
		rs1210224	20	33444274	T	C	NA	0.284	0.089	0.161				0.1667	0.001695	FALSE
		rs6088832	20	33469590	C	T	0.83	0.726	0.923	0.85				0.8382	0.002375	TRUE
		rs6087709	20	33481358	C	G	0.821	0.739	0.923	0.854				0.8383	0.004253	TRUE
	European	rs6060373	20	33377622	A	G	0.368	0.664	0.75	0.221	1.7e-17	132	98	0.3021	0.966	FALSE	[20]
		rs6058227	20	33359361	C	T	0.792	0.938	0.833	0.712				0.7249	0.04837	FALSE
		rs6088792	20	33373198	C	T	0.821	0.726	0.923	0.841				0.8254	0.003341	TRUE
		rs17323916	20	33373995	G	A	NA	0.792	0.94	0.845				0.8235	0.001035	TRUE
		rs941664	20	33403387	G	C	NA	0.292	0.089	0.158				0.1637	0.000484	FALSE
		rs941665	20	33406695	C	T	0.17	0.274	0.077	0.15				0.1732	0.0009436	FALSE
		rs1210224	20	33444274	T	C	NA	0.284	0.089	0.161				0.1667	0.001695	FALSE
		rs6088832	20	33469590	C	T	0.83	0.726	0.923	0.85				0.8382	0.002375	TRUE
		rs6087709	20	33481358	C	G	0.821	0.739	0.923	0.854				0.8383	0.004253	TRUE
		rs10439606	20	33531574	A	G	NA	0.875	0.767	0.754				0.8247	0.008111	TRUE
		rs4911507	20	33539412	T	C	0.811	0.858	0.78	0.781				0.8247	0.008111	TRUE
		rs4911509	20	33550723	C	G	0.811	0.858	0.78	0.779				0.8237	0.006541	TRUE
		rs3748433	20	33553933	G	A	0.849	0.942	0.839	0.788				0.8402	0.02412	TRUE
	European	rs143383	20	33489397	A	G	NA	0.667	0.779	0	5.01e-12	177	129				[19]
		rs6058227	20	33359361	C	T	0.792	0.938	0.833	0.712				0.7249	0.04837	FALSE
		rs6088792	20	33373198	C	T	0.821	0.726	0.923	0.841				0.8254	0.003341	TRUE
		rs17323916	20	33373995	G	A	NA	0.792	0.94	0.845				0.8235	0.001035	TRUE
		rs941664	20	33403387	G	C	NA	0.292	0.089	0.158				0.1637	0.000484	FALSE
		rs941665	20	33406695	C	T	0.17	0.274	0.077	0.15				0.1732	0.0009436	FALSE
		rs1210224	20	33444274	T	C	NA	0.284	0.089	0.161				0.1667	0.001695	FALSE
		rs6088832	20	33469590	C	T	0.83	0.726	0.923	0.85				0.8382	0.002375	TRUE
		rs6087709	20	33481358	C	G	0.821	0.739	0.923	0.854				0.8383	0.004253	TRUE
		rs10439606	20	33531574	A	G	NA	0.875	0.767	0.754				0.8247	0.008111	TRUE
		rs4911507	20	33539412	T	C	0.811	0.858	0.78	0.781				0.8247	0.008111	TRUE
		rs4911509	20	33550723	C	G	0.811	0.858	0.78	0.779				0.8237	0.006541	TRUE
		rs3748433	20	33553933	G	A	0.849	0.942	0.839	0.788				0.8402	0.02412	TRUE
		rs2104417	20	33591285	G	A	0.84	0.876	0.861	0.783				0.8341	0.009612	TRUE
		rs11700250	20	33595670	C	T	NA	0.89	0.844	0.717				0.8162	0.01106	TRUE
		rs17092784	20	33605701	G	A	0.846	0.867	0.863	0.803				0.8413	0.005577	TRUE
		rs8825	20	33608160	A	G	0.717	0.938	0.97	0.755				0.7182	0.03594	FALSE
		rs2277862	20	33616196	C	T	0.83	0.879	0.869	0.77				0.8251	0.003995	TRUE
		rs6119625	20	33623869	A	G	0.83	0.876	0.857	0.774				0.8256	0.006279	TRUE
		rs6087720	20	33632698	T	G	NA	0.817	0.878	0.75				0.8207	0.001928	TRUE
		rs6088887	20	33634738	G	A	0.811	0.805	0.911	0.765				0.8111	0.006487	TRUE
		rs6060491	20	33638514	T	C	0.163	0.1	0.086	0.25				0.181	0.002981	FALSE
		rs6120998	20	33650727	G	A	0.821	0.881	0.923	0.726				0.7811	0.0001707	TRUE
107	European	rs5751614	22	21923051	G	A	0.311	0.54	0.417	0.31	6.4e-06	103	65	0.3189	0.8858	TRUE	[21]
		rs131682	22	21975414	G	A	0.557	0.819	0.22	0.429				0.4561	0.03821	TRUE
		rs131686	22	21976953	T	A	0.425	0.58	0.196	0.385				0.4044	0.01853	TRUE
		rs131690	22	21978009	G	A	0.406	0.576	0.196	0.376				0.4	0.02289	TRUE
		rs131693	22	21979242	T	G	0.425	0.576	0.196	0.379				0.4037	0.01861	TRUE
