# Supplementary material for: Transferability and Fine-Mapping of Genome-Wide Associated Loci for Adult Height across Human Populations
Source: PLoS One. 2009 Dec 22;4(12):e8398. doi: 10.1371/journal.pone.0008398 (PMC2792725; doi:10.1371/journal.pone.0008398)
Supplement: Table S2 — Summary of genome-wide imputation. (0.02 MB XLS) [file pone.0008398.s003.xls]

## Sheet: Sheet1
chromosome	HapMap CEU SNPs	HapMap YRI SNPs	clean CEU SNPs	CEU founders	clean YRI SNPs	YRI founders		imputed CEU SNPs	imputed YRI SNPs	genotyped SNPs	total SNPs
1	314024	313089	179716	56	203674	55		4850	120570	66329	191749
2	329831	323672	204374	55	230896	55		3747	151138	69008	223893
3	259412	255305	158525	56	177599	55		3536	108637	56634	168807
4	248215	243525	147953	56	164363	55		3305	101844	51635	156784
5	250737	246468	153511	56	168507	55		3331	100156	52359	155846
6	272260	270243	165073	56	180915	55		4676	117722	52123	174521
7	216504	212991	130240	56	142863	55		4154	83047	43696	130897
8	215909	215260	136398	56	153681	55		1545	97170	45204	143919
9	183866	182668	112457	56	123990	55		2919	69135	38323	110377
10	211711	210285	123639	56	138504	55		2942	80596	44737	128275
11	206952	202434	117828	56	129526	55		2545	78490	41450	122485
12	195155	193705	112224	56	123861	54		3576	69596	39435	112607
13	157463	156923	93668	56	106701	55		1741	67469	31644	100854
14	124726	122651	76913	56	85133	55		2782	46537	26100	75419
15	108464	106474	65770	56	73960	55		621	34345	24383	59349
16	111845	109668	65690	56	73788	55		1500	31885	26058	59443
17	92358	90774	54745	56	60888	55		877	28705	19433	49015
18	120207	118999	70493	56	81514	55		863	44907	24728	70498
19	59607	58688	36471	56	40836	55		400	13849	11211	25460
20	121069	119071	58203	56	65643	55		1319	28557	21494	51370
21	50983	51153	32052	55	36174	55		473	16275	11693	28441
22	55941	56748	31427	56	35182	55		589	15470	10788	26847
total	3907239	3860794	2327370		2598198			52291	1506100	808465	2366856
